# Supplementary material for: A population‐based temporal logic gate for timing and recording chemical events
Source: Mol Syst Biol. 2016 May 18;12(5):869. doi: 10.15252/msb.20156663 (PMC5289221; doi:10.15252/msb.20156663)
Supplement: Supplementary file 3 — Code EV1 [file MSB-12-869-s003.zip]

Archive with 11 entries (9 files):
- data/
- data/.DS_Store
- data_plot_fig3.m
- data_plot_fig5.m
- data_plot_fig7.m
- data_plot_main.m
- Hsiao2016_main_runfile.m
- Hsiao2016_ssa_main.m
- processed_data/
- readme.pdf
- ssa_data_process.m
