# Supplementary material for: A population‐based temporal logic gate for timing and recording chemical events
Source: Mol Syst Biol. 2016 May 18;12(5):869. doi: 10.15252/msb.20156663 (PMC5289221; doi:10.15252/msb.20156663)
Supplement: Supplementary file 3 — Code EV1 [file MSB-12-869-s003.zip › data_plot_fig3.m]

function data_plot_fig3(cellnum, mydate,fignum)
    % Load cA FA cB FB variables from data file 
    load(strcat('processed_data/',mydate,'_','Type1sim','.mat'));

    dx = 0.1; 
    
    % Extract time trace data 
    % B first is row 3, original state is row 1
    tEnd = 40; %simulation time
    tRes = 0:dx:tEnd; % resolution

    for j = 1:length(cA)
        % A then B states by time
        Wmatrix_BtA(:,j) = cA{j}(4,:);
        Wmatrix_AtB(:,j) = cB{j}(4,:); 
        % A only states by time
        Ymatrix_BtA(:,j) = cA{j}(2,:); 
        Ymatrix_AtB(:,j) = cB{j}(2,:); 
        % B first states 
        Zmatrix_BtA(:,j) = cA{j}(3,:); 
        Zmatrix_AtB(:,j) = cB{j}(3,:); 
        % Original states
        Xmatrix_BtA(:,j) = cA{j}(1,:); 
        Xmatrix_AtB(:,j) = cB{j}(1,:);     
    end
    
    if strcmp(fignum, 'fig3') == 1
      % Plot figure 3
        grad = [0:0.08:0.8; 0.5882:0.0212:0.8002 ; 0:0.08:0.8]';
        h = figure('Position', [100, 100, 1500, 900]);
        
        subplot(1,3,1); hold all; 
        for j = 1:length(cA)-1; 
            stairs(tRes,Wmatrix_AtB(:,j)./cellnum,'linewidth',2,'color',grad(11-j+1,:)); 
        end
        
        stairs(tRes,Wmatrix_AtB(:,end)./cellnum,'linewidth',2,'color','b'); 
        
        legend(strcat('\Delta T = ',{'0','1','2','3','4','5','6','7','8','9','10','A only'}),'location','northeast');
        box on; axis square; 
        xlabel('Time (h)'); ylabel('Final S_{ab} cell count')
        title('Fig3A: Eab','fontsize',14); 
        set(gca,'fontsize',12)
        axis([0 tEnd 0 1]) 

        subplot(1,3,2); hold all; 
        for j = 1:length(cA)-1; 
            stairs(tRes,Wmatrix_BtA(:,j)./cellnum,'linewidth',2,'color',grad(11-j+1,:)); 
        end
        
        stairs(tRes,Wmatrix_BtA(:,end)./cellnum,'linewidth',2,'color','b');
        legend(strcat('\Delta T = ',{'0','1','2','3','4','5','6','7','8','9','10','Bonly'}),'location','northeast');
        box on; axis square; 
        axis([0 tEnd 0 1]) 
        
        xlabel('Time (h)'); ylabel('Final S_{ab} cell count')
        title('Fig3B: Eba','fontsize',14); 
        set(gca,'fontsize',12)

        subplot(1,3,3); hold all; 
        xvar = 0:1:10; 
        plot(xvar,FB(4,1:11)./cellnum,'s-','linewidth',2,'color','b','markersize',12)
        plot(xvar,FA(4,1:11)./cellnum,'o-','linewidth',2,'color','r','markersize',12)

        xlabel('Inducer separation time, \Delta t(h)'); ylabel('Final S_{ab} cell count')
        axis square; box on;
        legend('Eab','Eba','Location','Northeast')
        set(gca,'fontsize',12)
        title ({'Fig3C: Population fraction x \Delta t'})
        axis([0 10 0 1])
        
    elseif strcmp(fignum, 'Sfig3') == 1
        % Plot Supplemental to figure 3 A only states
        cmap = autumn(11);
        cmap2 = winter(11);
        cmap3 = spring(11); 
        h = figure('Position', [100, 100, 1500, 1000]);

        subplot(2,3,1); hold all; 
        for j = 1:length(cA)-1; 
            stairs(tRes,Ymatrix_AtB(:,j),'linewidth',2,'color',cmap(11-j+1,:)); 
        end
        stairs(tRes,Ymatrix_AtB(:,end),'linewidth',2,'color','b'); 

        legend(strcat('Delta t = ',{'0','1','2','3','4','5','6','7','8','9','10','A only'}),'location','northeastoutside');
        box on; axis square; 
        xlabel('Time'); ylabel('S_a cells (N)')
        title({'FigS2: E_{ab}','A only, S_a'},'fontsize',14); 
        set(gca,'fontsize',14)

        subplot(2,3,4); hold all; 
        for j = 1:length(cA)-1; 
            stairs(tRes,Ymatrix_BtA(:,j),'linewidth',2,'color',cmap(11-j+1,:)); 
        end
        stairs(tRes,Ymatrix_BtA(:,12),'linewidth',2,'color','b'); 

        legend(strcat('Delta t = ',{'0','1','2','3','4','5','6','7','8','9','10','Bonly'}),'location','northeastoutside');
        box on; axis square; 
        xlabel('Time'); ylabel('S_a cells (N)')
        title({'FigS2: E_{ba}','A only, S_a'},'fontsize',14); 
        set(gca,'fontsize',14)

        subplot(2,3,2); hold all; 
        for j = 1:length(cA)-1; 
            stairs(tRes,Zmatrix_AtB(:,j),'linewidth',2,'color',cmap2(11-j+1,:)); 
        end
        stairs(tRes,Zmatrix_AtB(:,12),'linewidth',2,'color','b'); 

        legend(strcat('Delta t = ',{'0','1','2','3','4','5','6','7','8','9','10','Aonly'}),'location','northeastoutside');
        box on; axis square; 
        xlabel('Time'); ylabel('S_b cells (N)')
        title({'FigS2: E_{ab}','B only, S_b'},'fontsize',14); 
        set(gca,'fontsize',14)

        subplot(2,3,5); hold all; 
        for j = 1:length(cA)-1; 
            stairs(tRes,Zmatrix_BtA(:,j),'linewidth',2,'color',cmap2(11-j+1,:)); 
        end
        stairs(tRes,Zmatrix_BtA(:,12),'linewidth',2,'color','b'); 

        legend(strcat('Delta t = ',{'0','1','2','3','4','5','6','7','8','9','10','Bonly'}),'location','northeastoutside');
        box on; axis square; 
        xlabel('Time'); ylabel('S_b cells (N)')
        title({'FigS2: E_{ba}','B only, S_b'},'fontsize',14); 
        set(gca,'fontsize',14)

        subplot(2,3,3); hold all; 
        for j = 1:length(cA)-1; 
            stairs(tRes,Xmatrix_AtB(:,j),'linewidth',2,'color',cmap3(11-j+1,:)); 
        end
        stairs(tRes,Xmatrix_AtB(:,12),'linewidth',2,'color','b'); 

        legend(strcat('Delta t = ',{'0','1','2','3','4','5','6','7','8','9','10','Aonly'}),'location','northeastoutside');
        box on; axis square; 
        xlabel('Time'); ylabel('S_o cells (N)')
        title({'FigS2:E_{ab}','Initial state, S_o'},'fontsize',14); 
        set(gca,'fontsize',14)

        subplot(2,3,6); hold all; 
        for j = 1:length(cA)-1; 
            stairs(tRes,Xmatrix_BtA(:,j),'linewidth',2,'color',cmap3(11-j+1,:)); 
        end
        stairs(tRes,Xmatrix_BtA(:,12),'linewidth',2,'color','b'); 

        legend(strcat('Delta t = ',{'0','1','2','3','4','5','6','7','8','9','10','Bonly'}),'location','northeastoutside');
        box on; axis square; 
        xlabel('Time'); ylabel('S_o cells (N)')
        title({'FigS2:E_{ba}','Initial state, S_o'},'fontsize',14); 
        set(gca,'fontsize',14)
        
    elseif strcmp(fignum, 'fig2') == 1
        % Figure 2d simulations (example sims)
        h = figure('Position', [100, 100, 500, 300]);
 
        % Plot states 
        cmap = lines(6); 
        names = {'X: original state','Y: A first','Z: B first','W: A then B'}; 

        subplot(1,2,1) ; hold all; 
        p = 1; % for dt = 0h
        for k = 1:4
            stairs(tRes,cB{1,p}(k,:),'linewidth',2,'color',cmap(k,:)); 
        end
            legend(names); axis([0 Inf 0 cellnum]);
            set(gca,'fontsize',12); axis square;  box on ; 
            ylabel('Number of cells'),xlabel('Time')
            title('Fig2D: \Delta t = 0h'); 

        subplot(1,2,2) ; hold all; 
        p = 6; % for dt =5h

        for k = 1:4
            stairs(tRes,cB{1,p}(k,:),'linewidth',2,'color',cmap(k,:)); 
        end
            legend(names); axis([0 Inf 0 cellnum]);
            set(gca,'fontsize',12); axis square;  box on ; 
            ylabel('Number of cells'),xlabel('Time')
            title('Fig2D: \Delta t = 5h'); 
            
    elseif strcmp(fignum, 'Sfig2D') == 1
        % Plot traces of individual states (F2d, SI)
        h = figure('Position', [100, 100, 500, 900]);

        p = 6; % p value of whatever variable is changing

        tA = 0.*ones(1,12); % time of A induction
        tB = [0:10,50];
        tA_len = (tEnd-tA).*ones(1,12); %4.*ones(1,11);  % length of A induction
        tB_len = (tEnd-tB).*ones(1,12);  % length of B induction

        % Plot inducers
        subplot(7,1,1); hold all; 
        tAplot = zeros(length(tRes),1); 
        tA_ind(1) = tA(p)/dx+1; tA_ind(2) = (tA(p)+tA_len(p))/dx; 
        tAplot(tA_ind(1):tA_ind(2),1) = 1; 

        tBplot = zeros(length(tRes),1); 
        tB_ind(1) = tB(p)/dx+1; tB_ind(2) = (tB(p)+tB_len(p))/dx; 
        tBplot(tB_ind(1):tB_ind(2),1) = 1; 
        stairs(tRes,tAplot,'b-','linewidth',2); 
        stairs(tRes,tBplot,'r-','linewidth',2); 
        legend('A','B'), xlabel('Time (h)'),ylabel('Concentration')
        axis([0 Inf 0 2]); set(gca,'fontsize',14); box on; 

        % Plot states 
        title(strcat('FigS1B:','Averages'))

        cmap = lines(6); 
        names = {'S_o: Initial state','S_a: A first','S_b: B first','S_{ab}: A then B','intA','intB'}; 
        for k = 1:4
            subplot(7,1,k+1)
            hold all; 
            stairs(tRes,cB{1,p}(k,:),'linewidth',2,'color',cmap(k,:)); 
            ylabel('Cells'),xlabel('Time')
            legend(names(k)); axis([0 Inf 0 cellnum]);
            set(gca,'fontsize',14); box on ; 
        end

        for k = 5:6
            subplot(7,1,k+1)
            hold all; 
            stairs(tRes,cB{1,p}(k,:),'linewidth',2,'color',cmap(k,:)); 
            ylabel({'Total'}),xlabel('Time')
            legend(names(k)); axis([0 Inf 0 Inf]);
            set(gca,'fontsize',14); box on ; 
        end
        
        
    elseif strcmp(fignum, 'Sfig2_single') == 1
        h = figure('Position', [100, 100, 500, 900]);

        p = 6; % specific delta t to plot
        
        % Plot single cell trajectories (F2, SI)
        var = 'tB'; 
        tA = 0.*ones(1,12); % time of A induction
        tB = [0:10,50];
        tA_len = (tEnd-tA).*ones(1,12); %4.*ones(1,11);  % length of A induction
        tB_len = (tEnd-tB).*ones(1,12);  % length of B induction
        
        V(1,:) = tA; V(2,:) = tA_len; 
        V(3,:) = tB; V(4,:) = tB_len; 

        % Load data from simulations 
        % Loads cell arrays Tsmall and Xsmall that have the first 100 traces
        % Only A then B with (dt = 5h) (index is 6) is saved
        load(strcat('processed_data/',mydate,'_','Type1sim_single','.mat')); 

        % Tsmall is a vector with time of events 
        % Xsmall is a matrix with all the states (So, Sa, Sb, Sab, IntA, IntB)
        
        if cellnum > 100
            celltraj = 100; 
        else
            celltraj = cellnum; % number of cell trajectories to plot
        end
        
        cmap = lines(6); 
        names = {'S_o: Initial state','S_a: A first','S_b: B first','S_{ab}: A then B','intA','intB'}; 

        % Plot inducers
        subplot(7,1,1); hold all; 
        tAplot = zeros(length(tRes),1); 
        tA_ind(1) = tA(p)/dx+1; tA_ind(2) = (tA(p)+tA_len(p))/dx; 
        tAplot(tA_ind(1):tA_ind(2),1) = 1; 

        tBplot = zeros(length(tRes),1); 
        tB_ind(1) = tB(p)/dx+1; tB_ind(2) = (tB(p)+tB_len(p))/dx; 
        tBplot(tB_ind(1):tB_ind(2),1) = 1; 
        plot(tRes,tAplot,'b-','linewidth',2); 
        plot(tRes,tBplot,'r-','linewidth',2); 
        legend('inducer a','inducer b'), xlabel('Time (h)'),ylabel('On/Off')
        axis([0 Inf 0 2]); set(gca,'fontsize',14); box on;
        
        title(strcat('FigS1A:',num2str(celltraj),' Cells'))

        for k = 1:4
            subplot(7,1,k+1)
            hold all; 
            for i = 1:celltraj
                plot(Tsmall{i},Xsmall{i}(k,:),'color',cmap(k,:)); 
            end
            ylabel('State'); xlabel('Time (h)'); 
            legend(names{k},'Location','Northeast')
            axis([0 tEnd 0 1.25])
            box on; set(gca,'fontsize',14);            
        end

        for k = 5:6
            subplot(7,1,k+1)
            hold all; 
            for i = 1:celltraj
                plot(Tsmall{i},Xsmall{i}(k,:),'color',cmap(k,:)); 
            end
            ylabel('Copies/cell'); xlabel('Time (h)')
            legend(names{k},'Location','Northwest')
            box on; set(gca,'fontsize',14);
            
        end
    end
end
