# Supplementary material for: A population‐based temporal logic gate for timing and recording chemical events
Source: Mol Syst Biol. 2016 May 18;12(5):869. doi: 10.15252/msb.20156663 (PMC5289221; doi:10.15252/msb.20156663)
Supplement: Supplementary file 3 — Code EV1 [file MSB-12-869-s003.zip › data_plot_fig5.m]

function data_plot_fig5(cellnum, date,fignum)
if strcmp(fignum, 'fig5') == 1
    load(strcat('processed_data/',date,'_fig5_','kflip_var','.mat'));
    load(strcat('processed_data/',date,'_fig5_','kleak_var','.mat'));
    load(strcat('processed_data/',date,'_fig5_','kfinal_var','.mat'));

    h = figure('Position', [100, 100, 1500, 500]);

    subplot(1,3,1)
    hold all; 
    xvar = 0:1:10; 
    cmap = lines(4); 
    for i = 1:size(kflip_var,3)
        plot(xvar,kflip_var(2,:,i)./cellnum,'s-','linewidth',2,'color',cmap(i,:),'markerfacecolor',cmap(i,:),'markersize',8)
        plot(xvar,kflip_var(1,:,i)./cellnum,'o--','linewidth',2,'color',cmap(i,:),'markerfacecolor',cmap(i,:),'markersize',8)
    end
    xlabel('\Delta t (h)','fontsize',14); ylabel('Final S_{ab} Fraction','fontsize',14)
    axis square; box on; axis([0 10 0 1])
    legend('E_{ab}:kflip1','E_{ba}:kflip1','E_{ab}:kflip2','E_{ba}:kflip2','E_{ab}:kflip3','E_{ba}:kflip3','Location','NorthEast')
    set(gca,'fontsize',14)
    title('Fig5A: Varying k_{flip}','fontsize',14)

    subplot(1,3,2)
    hold all; 
    xvar = 0:1:10; 
    cmap = lines(4); 

    for i = 1:size(kleak_var,3)

    plot(xvar,kleak_var(2,:,i)./cellnum,'s-','linewidth',2,'color',cmap(i,:),'markerfacecolor',cmap(i,:),'markersize',8)
    plot(xvar,kleak_var(1,:,i)./cellnum,'o--','linewidth',2,'color',cmap(i,:),'markerfacecolor',cmap(i,:),'markersize',8)
    end
    xlabel('\Delta t (h)','fontsize',14); ylabel('Final S_{ab} Fraction','fontsize',14)
    axis square; box on; axis([0 10 0 1])
    legend('E_{ab}:kleak1','E_{ba}:kleak1','E_{ab}:kleak2','E_{ba}:kleak2','E_{ab}:kleak3','E_{ba}:kleak3','Location','NorthEast')
    set(gca,'fontsize',14)
    title('Fig5B: Varying k_{leak}','fontsize',14)

    subplot(1,3,3)
    hold all; 
    xvar = 0:1:10; 
    cmap = lines(4); 
    for i = 1

    plot(xvar,kfinal_var(2,:,i)./cellnum,'s-','linewidth',2,'color',cmap(i,:),'markerfacecolor',cmap(i,:),'markersize',8)
    plot(xvar,kfinal_var(1,:,i)./cellnum,'o--','linewidth',2,'color',cmap(i,:),'markerfacecolor',cmap(i,:),'markersize',8)
    end
    xlabel('\Delta t (h)','fontsize',14); ylabel('Final S_{ab} Fraction','fontsize',14)
    axis square; box on; axis([0 10 0 1])
    legend('E_{ab}','E_{ba}','Location','NorthEast')
    set(gca,'fontsize',14)
    title('Fig5C: Final parameters','fontsize',14)

elseif strcmp(fignum, 'Sfig5') == 1

    load(strcat('processed_data/',date,'_Sfig5_','kprod_var','.mat'));
    load(strcat('processed_data/',date,'_Sfig5_','Kdb_var','.mat'));
    load(strcat('processed_data/',date,'_Sfig5_','Kdeg_var','.mat'));
    
    h = figure('Position', [100, 100, 1500, 500]);
    
    % plot kprod_var
    subplot(1,3,1); hold all; 
    xvar = 0:1:10; 
    cmap = lines(4); 
    for i = 1:size(kprod_var,3)

    plot(xvar,kprod_var(2,:,i)./cellnum,'s-','linewidth',2,'color',cmap(i,:),'markerfacecolor',cmap(i,:),'markersize',8)
    plot(xvar,kprod_var(1,:,i)./cellnum,'o--','linewidth',2,'color',cmap(i,:),'markerfacecolor',cmap(i,:),'markersize',8)
    end
    xlabel('\Delta t (h)','fontsize',14); ylabel('Final S_{ab} Fraction','fontsize',14)
    axis square; box on; axis([0 10 0 1])
    legend('E_{ab}:kprod1','E_{ba}:kprod1','E_{ab}:kprod2','E_{ba}:kprod2','E_{ab}:kprod3','E_{ba}:kprod3','E_{ab}:kprod4','E_{ba}:kprod4','Location','NorthEast')
    set(gca,'fontsize',14)
    title('FigS12: Varying k_{prod}')

    % plot kdb var
    subplot(1,3,2)
    hold all; 
    xvar = 0:1:10; 
    cmap = lines(4); 

    for i = 1:size(Kdb_var,3)

    plot(xvar,Kdb_var(2,:,i)./cellnum,'s-','linewidth',2,'color',cmap(i,:),'markerfacecolor',cmap(i,:),'markersize',8)
    plot(xvar,Kdb_var(1,:,i)./cellnum,'o--','linewidth',2,'color',cmap(i,:),'markerfacecolor',cmap(i,:),'markersize',8)
    end
    xlabel('\Delta t (h)','fontsize',14); ylabel('Final S_{ab} Fraction','fontsize',14)
    axis square; box on; axis([0 10 0 1])
    legend('E_{ab}:Kdb1','E_{ba}:Kdb1','E_{ab}:Kdb2','E_{ba}:Kdb2','E_{ab}:Kdb3','E_{ba}:Kdb3','Location','NorthEast')
    set(gca,'fontsize',14)
    title('Varying Kdb')
    
    % Plot kdeg_var
    subplot(1,3,3)
    hold all; 
    xvar = 0:1:10; 
    cmap = lines(4); 

    for i = 1:size(Kdeg_var,3)

    plot(xvar,Kdeg_var(2,:,i)./cellnum,'s-','linewidth',2,'color',cmap(i,:),'markerfacecolor',cmap(i,:),'markersize',8)
    plot(xvar,Kdeg_var(1,:,i)./cellnum,'o--','linewidth',2,'color',cmap(i,:),'markerfacecolor',cmap(i,:),'markersize',8)
    end
    xlabel('\Delta t (h)','fontsize',14); ylabel('Final S_{ab} Fraction','fontsize',14)
    axis square; box on; axis([0 10 0 1])
    legend('E_{ab}:kdeg1','E_{ba}:kdeg1','E_{ab}:kdeg2','E_{ba}:kdeg2','E_{ab}:kdeg3','E_{ba}:kdeg3','Location','NorthEast')
    set(gca,'fontsize',14)
    title('Varying Kdeg')
end
end
