# Supplementary material for: A population‐based temporal logic gate for timing and recording chemical events
Source: Mol Syst Biol. 2016 May 18;12(5):869. doi: 10.15252/msb.20156663 (PMC5289221; doi:10.15252/msb.20156663)
Supplement: Supplementary file 3 — Code EV1 [file MSB-12-869-s003.zip › data_plot_fig7.m]

function data_plot_fig7(cellnum, date)
% load data 
    % Load c and F variables
    load(strcat('processed_data/',date,'_fig7','.mat'))
    dt = 0.5; 
    tB = 0:dt:6; % different B pulse start times 
    tB_len = 0:dt:6; % varying B pulse widths

    % Final matrix 'F': rows original state/ a only/ bfirst/a then b/ intA counts/ intB
    for i = 1:size(tB_len,2)
        % varying Delta T is rows(j,:)/ Pulse Width is Columns (:,j)
        Aonly(i,:) = F{i}(2,:); 
        AtB(i,:) = F{i}(4,:); 
        Orig(i,:) = F{i}(1,:); 
        Bfirst(i,:) = F{i}(3,:); 
    end

%%% Figure 6: Plots by Pulse width

    h2 = figure('Position', [100, 100, 1200, 900]);
    Pnames = {'0','0.5','1','1.5','2','2.5','3','3.5','4','4.5','5','5.5','6'}; 
    % cmap was generated by file exchange function
    % cmap = linspecer(size(tB,2)); 
    cmap = [0.3686    0.3098    0.6353; 0.2005    0.4958    0.7381; 0.3127    0.6971    0.6726; 0.5332    0.8193    0.6451; 0.7616    0.9058    0.6299; 0.9136    0.9604    0.6046; 0.9500    0.9500    0.7116;0.9938    0.8954    0.5766; 0.9942    0.7583    0.4312; 0.9805    0.5539    0.3044 ;0.9288    0.3634    0.2749;0.8074    0.2075    0.3083; 0.6196    0.0039    0.2588];
    
    subplot(2,2,1); hold all; 
    for j = 1:size(tB_len,2)
        plot(tB,Aonly(j,:),'-','linewidth',2,'color',cmap(j,:)); 
    end
        xlabel('Pulse Width(h)'); ylabel('S_a'); 
        axis([0 max(tB) 0 cellnum]);axis square; box on; 
        legend(strcat('DeltaT: ',Pnames,'h'),'Location','NorthEastOutside'); 
        set(gca,'fontsize',14)
        title('Fig6E: S_a','fontsize',14) 
        
    subplot(2,2,3); hold all; 
    for j = 1:size(tB_len,2)
        plot(tB,AtB(j,:),'linewidth',2,'color',cmap(j,:)); 
    end
        xlabel('Pulse Width(h)'); ylabel('S_{ab}'); 
        axis([0 max(tB) 0 cellnum]);axis square; box on; 
        legend(strcat('DeltaT: ',Pnames,'h'),'Location','NorthEastOutside'); 
        set(gca,'fontsize',14)
        title('Fig6F: S_{ab}','fontsize',14) 

    subplot(2,2,2); hold all; 
    for j = 1:size(tB_len,2)
        plot(tB,Aonly(j,:)+AtB(j,:),'linewidth',2,'color',cmap(j,:)); 
    end
        xlabel('Pulse Width(h)'); ylabel('S_a + S_{ab}'); 
        axis([0 max(tB) 0 cellnum]);axis square; box on; 
        legend(strcat('DeltaT: ',Pnames,'h'),'Location','NorthEastOutside'); 
        set(gca,'fontsize',14)
        title('Fig6D: S_a + S_{ab}','fontsize',14) 

    subplot(2,2,4); hold all; 
    for j = 1:size(tB_len,2)
        plot(tB,Bfirst(j,:),'linewidth',2,'color',cmap(j,:)); 
    end
        xlabel('Pulse Width(h)'); ylabel('S_b'); 
        axis([0 max(tB) 0 cellnum]);axis square; box on; 
        legend(strcat('DeltaT: ',Pnames,'h'),'Location','NorthEastOutside'); 
        set(gca,'fontsize',14)
        title('Fig6D: S_a','fontsize',14) 
        
    %%% Figure 7A (Single graph combining pw and dt using shapes, line for PW) 
    
    h3 = figure('Position', [100, 100, 850, 750]);
    hold all; 

    cmap2 = gray(size(tB,2)); 
    cmap = [0.3686    0.3098    0.6353; 0.2005    0.4958    0.7381; 0.3127    0.6971    0.6726; 0.5332    0.8193    0.6451; 0.7616    0.9058    0.6299; 0.9136    0.9604    0.6046; 0.9500    0.9500    0.7116;0.9938    0.8954    0.5766; 0.9942    0.7583    0.4312; 0.9805    0.5539    0.3044 ;0.9288    0.3634    0.2749;0.8074    0.2075    0.3083; 0.6196    0.0039    0.2588];

    mrk = {'o','s','^','o','s','^','o','s','^','o','s','^','o','s','^','o','s','^','o','s','^','o','s','^'}.'; 
    Pnames = {'0','0.5','1','1.5','2','2.5','3','3.5','4','4.5','5','5.5','6'}; 

    cellmax = cellnum; 
    range = 1:size(tB,2); 

    ci = 1; 
    for j = range;
        plot(Aonly(:,j)./cellmax,AtB(:,j)./cellmax,'-','linewidth',3','color',cmap2(end-ci+1,:));
        ci = ci + 1; 
    end 
    ci = 1; 
    for j = range;
        plot(Aonly(j,:)./cellmax,AtB(j,:)./cellmax,'o','marker',mrk{j},'linewidth',1,'color',cmap(ci,:),'markerface',cmap(ci,:),'markersize',12,'markeredgecolor','k');
        ci = ci + 1;
    end 

    xlabel('Fraction of S_a cells'); ylabel('Fraction of S_{ab} cells'); 
    legend(horzcat(strcat('PW_b:',Pnames,'h'),strcat('\Delta t:',Pnames,'h')),'Location','Northeastoutside')
    box on; set(gca,'fontsize',14)
    axis([0 1 0 1])
    title('Fig7A: S_a vs S_{ab}','fontsize',14)
%%%% Figure S7 (2 subplots connecting either PW or Dt)
    
    h2 = figure('Position', [100, 100, 750, 450]);
    subplot(1,2,1); hold all; 
    cmap = [0.3686    0.3098    0.6353; 0.2005    0.4958    0.7381; 0.3127    0.6971    0.6726; 0.5332    0.8193    0.6451; 0.7616    0.9058    0.6299; 0.9136    0.9604    0.6046; 0.9500    0.9500    0.7116;0.9938    0.8954    0.5766; 0.9942    0.7583    0.4312; 0.9805    0.5539    0.3044 ;0.9288    0.3634    0.2749;0.8074    0.2075    0.3083; 0.6196    0.0039    0.2588];

    Pnames = {'0','0.5','1','1.5','2','2.5','3','3.5','4','4.5','5','5.5','6'}; 
    dt = 1; 

    for j = 1:dt:size(tB,2)
        plot(Aonly(j,:),AtB(j,:),'-s','linewidth',2','color',cmap(j,:),'markerface',cmap(j,:),'markersize',8);
    end 
    xlabel('S_a cells'); ylabel('S_{ab} cells'); 
    legend(strcat('\Delta t:',Pnames,'h'))
    axis square; box on; set(gca,'fontsize',14)
    axis([0 cellnum 0 cellnum])
    title('FigS15A: \Delta t','fontsize',14)
    subplot(1,2,2); hold all; 

    for j = 1:dt:size(tB,2)
        plot(Aonly(:,j),AtB(:,j),'-s','linewidth',2','color',cmap(j,:),'markerface',cmap(j,:),'markersize',8);
    end 
    xlabel('S_a cells'); ylabel('S_{ab} cells'); 
    legend(strcat('PW_b:',Pnames,'h'))
    axis square; box on; set(gca,'fontsize',14)
    axis([0 cellnum 0 cellnum])
    title('FigS15B: PW_b','fontsize',14)

end 
