# Supplementary material for: A population‐based temporal logic gate for timing and recording chemical events
Source: Mol Syst Biol. 2016 May 18;12(5):869. doi: 10.15252/msb.20156663 (PMC5289221; doi:10.15252/msb.20156663)
Supplement: Supplementary file 3 — Code EV1 [file MSB-12-869-s003.zip › data_plot_main.m]

function data_plot_main(type, fignum, cellnum, mydate)

    % for Type 1
    if type == 1 
    % Requires 'Type1sim.mat' to be in the /data/ folder
        data_plot_fig3(cellnum,mydate,fignum)    

    %%% For type 2
    elseif type == 2 && strcmp(fignum,'fig5')
        data_plot_fig5(cellnum,mydate,'fig5')

    %%% for type 3 
    elseif type == 3  && strcmp(fignum,'fig7')
         data_plot_fig7(cellnum, mydate)

    %%% for type 3 
    elseif type == 4  && strcmp(fignum,'Sfig5')
        data_plot_fig5(cellnum, mydate,'Sfig5')

    end
end
