# Supplementary material for: A population‐based temporal logic gate for timing and recording chemical events
Source: Mol Syst Biol. 2016 May 18;12(5):869. doi: 10.15252/msb.20156663 (PMC5289221; doi:10.15252/msb.20156663)
Supplement: Supplementary file 3 — Code EV1 [file MSB-12-869-s003.zip › Hsiao2016_main_runfile.m]

%% Gillespie SSA Simulations for Hsiao et al, 2016 
% Stochastic simulation main run file  

% Gillespie stochastic simulation algorithm (Gillespie, 1977)
% Hsiao, VH., Hori, Y., Rothemund, WK., Murray, RM. 2016 
% "A population-based temporal logic gate for timing and recording chemical events"
% Updated: March 2016 

% Create two sub-folders named 'data' and 'processed_data'
% Raw simulation results will automatically be saved in \data\
% Processed results will be saved in \processed_data\
% Only files in \processed_data\ need to be kept 
% This script calls the function Hsiao2016_ssa_main(date, type, cellnum)
% Actual simulation parameters are all set in Hsiao2016_ssa_main.m

% Document created by publishing
% publish('Main_runfile.m','latex')

%% Simulation Type 1: Fig.2D, Fig3
% Creates Fig.2D, Fig.3, Fig.S1, and FigS2

clear all; clc; close all; 

% Prefix for data files
mydate = 'Hsiao2016_Sim1'; 

% Set total number of cells for *each* population
% Manuscript cellnum = 5000  
cellnum = 1000; 
 
tic
Hsiao2016_ssa_main(mydate, 1, cellnum);
toc
 
%%%% Options for fignum: 'fig3', 'Sfig3', 'fig2', 'Sfig2D', 'Sfig2_single'
data_plot_main(1, 'fig2', cellnum, mydate)
data_plot_main(1, 'fig3', cellnum, mydate)
data_plot_main(1, 'Sfig3', cellnum, mydate)
data_plot_main(1, 'Sfig2_single', cellnum, mydate)
data_plot_main(1, 'Sfig2D', cellnum, mydate)


%% Simulation Type 2: Fig.5 
% Creates Fig.5, Varying Kflip, Kleak

mydate = 'Hsiao2016_Sim2_Fig5'; 

% Set total number of cells for *each* population
% Manuscript cellnum = 3000  
cellnum = 1000; 

tic
Hsiao2016_ssa_main(mydate, 2, cellnum);
toc
data_plot_main(2, 'fig5', cellnum, mydate) 
 
%% Simulation Type 2: Fig.S12 
% Creates Fig.S12, Varying Kprod, Kdb, Kdeg 

mydate = 'Hsiao2016_Sim2_FigS5'; 
cellnum = 1000; % Manuscript cellnum = 3000
 
tic
Hsiao2016_ssa_main(mydate, 4, cellnum);
toc
data_plot_main(4, 'Sfig5', cellnum, mydate)

%% Simulation Type 3: Creates Figure 7 %%%%
% Creates Fig.6DEF, Fig.7A, Fig.S14,S15
mydate = 'Hsiao2016_Sim3_Fig7'; % Date to name files

% Set total number of cells for *each* population
% Manuscript cellnum = 3000  
cellnum = 1000; 

tic
Hsiao2016_ssa_main(mydate, 3, cellnum);
toc
data_plot_main(3, 'fig7', cellnum, mydate)
