# Supplementary material for: A population‐based temporal logic gate for timing and recording chemical events
Source: Mol Syst Biol. 2016 May 18;12(5):869. doi: 10.15252/msb.20156663 (PMC5289221; doi:10.15252/msb.20156663)
Supplement: Supplementary file 3 — Code EV1 [file MSB-12-869-s003.zip › Hsiao2016_ssa_main.m]

%%%%%%%%%%%%%%%%%%%%%%%%%%%%%%%%%%%%%%%%%%%%%%%%%%%%%%%%
% Hsiao, VH., Hori, Y., Rothemund, WK., Murray, RM. 2015 
% "A population-based temporal logic gate for timing and recording chemical events"
% Updated: February 2nd 2016 
%%%%%%%%%%%%%%%%%%%%%%%%%%%%%%%%%%%%%%%%%%%%%%%%%%%%%%%%
% Runs Gillespie SSA by specifying inducer duration and order
% One of the inducers always needs to start at time zero 
% This file requires vh_nrm_main.m and ssa_data_process.m
% Produces .mat files of single cell trajectories in \data\ 
% The raw data in \data\ is automatically called by ssa_data_process 
% and compiled variables are saved in \processed_data\

function Hsiao2016_ssa_main(date, type, cellnum)

% Makes sure the rand function is really random 
rand('state',sum(100*clock));

tEnd = 40; %simulation time
tRes = 0:0.1:tEnd; % resolution

% Setting parameters 
if type == 1 
    disp('Running simulation type 1') 
    % Original simulations for Figures 2 & 3
    kprod_a = 50; % production rate for A in monomers/hr
    kprod_b = 50; % production rate for B in monomers/hr
    kdeg = 0.3; % degradation/hr; log(2)/kdeg = half life = 1.3hrs 

    kflip_a = 0.4; % flip rate of a
    kflip_b = 0.4; % flip rate of b
    kleak_a = 0; % leaky expression rate of a
    kleak_b = 0; % leaky expression rate of b
    
    % K is Kd of integrase monomers ; K = [monomer][dna]/[monomer * dna]; 
    % realistic Kd of bxb1 is 70nM (Singh 2013)
    % 70 nM * 10^23 molecules/L * 10^-9 * 1L/10^15 um^3 = 7 copies of int
    Kda = 10;  % copies of intA needed to bind half the DNA sites 
    Kdb = 10;  % copies of intB needed to bind half the DNA sites 
    
elseif type == 2
    disp('Running simulation type 2')
    kprod_a = 50; % production rate for A
    kprod_b = 50; % production rate for B
    kdeg = 0.3; % deg rate

    % Simulations for fixing leaky expression Figure 5
    kflip_a = [0.3 0.4 0.5]; % flip rate of a , 3 options
    kflip_b = 0.4; % flip rate of b 
    kflip_default = 0.4; 
    
    kleak_default = 0; 
    kleak_a = kprod_a*0.02; % leaky expression rate of a
    kleak_b = [0.01 0.02 0.1].*kprod_b; % leaky expression rate of b, 3 options
        
    Kd_default = 10; 
    Kda = 10;  % copies of intA needed to bind half the DNA sites 
    Kdb = 10; 
    % Can't be zero

    kflipa_final = 0.3; 
    kleakb_final = 0.02*kprod_b; 

elseif type == 3 
    disp('Running simulations type 3')
    % Production rate determines how "stretched out" the scale is 
    kprod_a = 50; % production rate for A 
    kprod_b = 50; % production rate for B
    kdeg = 0.3; % deg rate

    % Simulations for matrix of PW and DTs 
    kflip_a = 0.2; % flip rate of a 
    kflip_b = 0.3; % flip rate of b
    kleak_a = 0.01*kprod_a; % leaky expression rate of a
    kleak_b = 0.02*kprod_b; % leaky expression rate of b
    
    Kda = 10;  % copies of intA needed to bind half the DNA sites 
    Kdb = 10;  % copies of intB needed to bind half the DNA sites 

elseif type == 4
    % Supplementary tuning of min delta t
    disp('Running simulation type 4')
    % Simulations for fixing leaky expression Figure 5
    Kd_default = 10; 
    kprod_default = 50; 
    kdeg_default = 0.3; 
    kflip_default = 0.3; % flip rate
    kleak_default = 0.01*kprod_default; % leaky expression rate

    kprod_a = [5 10 50 100];  % production rate for A
    kprod_b = [5 10 50 100];  % production rate for B

    % Can't be zero
    Kda = [1 10 100];  % copies of intA needed to bind half the DNA sites 
    Kdb = [1 10 100];  % copies of intB needed to bind half the DNA sites 

    % Vary kdeg as well \\ need to change code for that 
    kdeg = [0 0.3 3];     
    
else
    disp('Sim type not recognized, please choose between 1, 2, 3, or 4')
end

% Running the simulations
if type == 1 
    
    % Run simulations with changing inducer b start times 
    var = 'tB'; % the variable that's changing

    tA = 0.*ones(1,12); % time of A induction
    tB = [0:10,50];
    tA_len = (tEnd-tA).*ones(1,12); %4.*ones(1,11);  % length of A induction
    tB_len = (tEnd-tB).*ones(1,12);  % length of B induction

    V(1,:) = tA; V(2,:) = tA_len; 
    V(3,:) = tB; V(4,:) = tB_len; 
    V2 = [kflip_a,kflip_b,kleak_a,kleak_b,kprod_a,kprod_b,kdeg,Kda,Kdb]; 
    disp(strcat('V2: ',num2str(V2)))
    %tic 
    for n = 1:size(V,2)
        clear t x 
        t = cell(cellnum,1); x = cell(cellnum,1); 

        for i= 1:cellnum % number of cells you simulate 
            [t{i},x{i}] = vh_nrm(tEnd,V(:,n),V2);
        end

        save(strcat('data/',date,'_T1',var,'_',num2str(n),'.mat'));
    end
    %toc

    % Run simulations with changing inducer a start times 
    var = 'tA'; % the variable that's changing

    tA = [0:10,50];  % time of A induction
    tB = 0.*ones(1,12); % time of B induction
    tA_len = (tEnd-tA).*ones(1,12); %4.*ones(1,11);  % length of A induction
    tB_len = (tEnd-tB).*ones(1,12);  % length of B induction

    V(1,:) = tA; V(2,:) = tA_len; 
    V(3,:) = tB; V(4,:) = tB_len; 

    %tic 
    for n = 1:size(V,2)
        clear t x 
        t = cell(cellnum,1); x = cell(cellnum,1); 

        for i=1:cellnum % number of cells you simulate 
            [t{i},x{i}] = vh_nrm(tEnd,V(:,n),V2);
        end

        save(strcat('data/',date,'_T1',var,'_',num2str(n),'.mat'));
    end
    %toc
    disp('Simulations done')
    %disp(strcat('Files saved in /data as: ',date,'_',var,'_num'))

    disp('Processing Type 1 Data')
    [cA,FA] = ssa_data_process('T1tA',tRes, tEnd, V, cellnum, date,[]); 
    [cB,FB] = ssa_data_process('T1tB',tRes, tEnd, V, cellnum, date,'Type1a'); 
    
    % Save the important variables in one file 
    save(strcat('processed_data/',date,'_','Type1sim','.mat'), 'cA','FA','cB','FB');

elseif type == 2
    %%% Varying flipping %%% 
    disp('Kflip')
    for j = 1:length(kflip_a)

        % Run simulations with changing inducer b start times 
        var = 'tB'; % the variable that's changing
        tA = 0.*ones(1,11); % time of A induction
        tB = 0:1:10; %0.*ones(1,11); % time of B induction
        tA_len = (tEnd-tA).*ones(1,11); %4.*ones(1,11);  % length of A induction
        tB_len = (tEnd-tB).*ones(1,11);  % length of B induction

        V(1,:) = tA; V(2,:) = tA_len; 
        V(3,:) = tB; V(4,:) = tB_len; 
        V2 = [kflip_a(j),kflip_b,kleak_default,kleak_default,kprod_a,kprod_b,kdeg,Kd_default,Kd_default]; 

        %tic 
        for n = 1:size(V,2)
            clear t x 
            t = cell(cellnum,1); x = cell(cellnum,1); 

            for i= 1:cellnum % number of cells you simulate 
                [t{i},x{i}] = vh_nrm(tEnd,V(:,n),V2);
            end

            save(strcat('data/',date,'_T2',var,'_',num2str(n),'.mat'));
        end
        %toc

        % Run simulations with changing inducer a start times 
        var = 'tA'; % the variable that's changing
        tA = 0:1:10;  % time of A induction
        tB = 0.*ones(1,11); % time of B induction
        tA_len = (tEnd-tA).*ones(1,11); %4.*ones(1,11);  % length of A induction
        tB_len = (tEnd-tB).*ones(1,11);  % length of B induction

        V(1,:) = tA; V(2,:) = tA_len; 
        V(3,:) = tB; V(4,:) = tB_len; 

        %tic 
        for n = 1:size(V,2)
            clear t x 
            t = cell(cellnum,1); x = cell(cellnum,1); 

            for i=1:cellnum % number of cells you simulate 
                [t{i},x{i}] = vh_nrm(tEnd,V(:,n),V2);
            end

            save(strcat('data/',date,'_T2',var,'_',num2str(n),'.mat'));
        end
        %toc
        disp(strcat('Simulations for flipping done',num2str(j)))
        %disp(strcat('Files saved in /data as: ',date,'_',var,'_num'))

        [~,FA] = ssa_data_process('T2tA',tRes, tEnd, V, cellnum, date, []); 
        [~,FB] = ssa_data_process('T2tB',tRes, tEnd, V, cellnum, date, []); 
        kflip_var(1,:,j) = FA(4,:); 
        kflip_var(2,:,j) = FB(4,:);     

    end
    %disp(strcat('kflipvar:',num2str(size(kflip_var)))); 
    save(strcat('processed_data/',date,'_fig5_','kflip_var','.mat'), 'kflip_var');

    %%% Varying leakiness %%%
    disp('Kleak')
    for j = 1:length(kleak_b)

        % Run simulations with changing inducer b start times 
        var = 'tB'; % the variable that's changing
        tA = 0.*ones(1,11); % time of A induction
        tB = 0:1:10; %0.*ones(1,11); % time of B induction
        tA_len = (tEnd-tA).*ones(1,11); %4.*ones(1,11);  % length of A induction
        tB_len = (tEnd-tB).*ones(1,11);  % length of B induction

        V(1,:) = tA; V(2,:) = tA_len; 
        V(3,:) = tB; V(4,:) = tB_len; 
        V2 = [kflip_default,kflip_default,kleak_a,kleak_b(j),kprod_a,kprod_b,kdeg,Kd_default,Kd_default]; 

        %tic 
        for n = 1:size(V,2)
            clear t x 
            t = cell(cellnum,1); x = cell(cellnum,1); 

            for i= 1:cellnum % number of cells you simulate 
                [t{i},x{i}] = vh_nrm(tEnd,V(:,n),V2);
            end

            save(strcat('data/',date,'_T2',var,'_',num2str(n),'.mat'));
        end
        %toc

        % Run simulations with changing inducer a start times 
        var = 'tA'; % the variable that's changing
        tA = 0:1:10;  % time of A induction
        tB = 0.*ones(1,11); % time of B induction
        tA_len = (tEnd-tA).*ones(1,11); %4.*ones(1,11);  % length of A induction
        tB_len = (tEnd-tB).*ones(1,11);  % length of B induction

        V(1,:) = tA; V(2,:) = tA_len; 
        V(3,:) = tB; V(4,:) = tB_len; 

        %tic 
        for n = 1:size(V,2)
            clear t x 
            t = cell(cellnum,1); x = cell(cellnum,1); 

            for i=1:cellnum % number of cells you simulate 
                [t{i},x{i}] = vh_nrm(tEnd,V(:,n),V2);
            end

            save(strcat('data/',date,'_T2',var,'_',num2str(n),'.mat'));
        end
        %toc
        disp(strcat('Simulations for leak done',num2str(j)))

        [~,FA] = ssa_data_process('T2tA',tRes, tEnd, V, cellnum, date,[]); 
        [~,FB] = ssa_data_process('T2tB',tRes, tEnd, V, cellnum, date,[]); 
        kleak_var(1,:,j) = FA(4,:); 
        kleak_var(2,:,j) = FB(4,:);     

    end
    save(strcat('processed_data/',date,'_fig5_','kleak_var','.mat'), 'kleak_var');
        
    %%% Final parameters for leakiness and flipping    
    disp('Kfinal')
    for j = 1

        % Run simulations with changing inducer b start times 
        var = 'tB'; % the variable that's changing
        tA = 0.*ones(1,11); % time of A induction
        tB = 0:1:10; %0.*ones(1,11); % time of B induction
        tA_len = (tEnd-tA).*ones(1,11); %4.*ones(1,11);  % length of A induction
        tB_len = (tEnd-tB).*ones(1,11);  % length of B induction

        V(1,:) = tA; V(2,:) = tA_len; 
        V(3,:) = tB; V(4,:) = tB_len; 
        V2 = [kflipa_final,kflip_b,kleak_a,kleakb_final,kprod_a,kprod_b,kdeg,Kda,Kdb]; 

        for n = 1:size(V,2)
            clear t x 
            t = cell(cellnum,1); x = cell(cellnum,1); 

            for i= 1:cellnum % number of cells you simulate 
                [t{i},x{i}] = vh_nrm(tEnd,V(:,n),V2);
            end

            save(strcat('data/',date,'_T2',var,'_',num2str(n),'.mat'));
        end

        % Run simulations with changing inducer a start times 
        var = 'tA'; % the variable that's changing
        tA = 0:1:10;  % time of A induction
        tB = 0.*ones(1,11); % time of B induction
        tA_len = (tEnd-tA).*ones(1,11); %4.*ones(1,11);  % length of A induction
        tB_len = (tEnd-tB).*ones(1,11);  % length of B induction

        V(1,:) = tA; V(2,:) = tA_len; 
        V(3,:) = tB; V(4,:) = tB_len; 

        for n = 1:size(V,2)
            clear t x 
            t = cell(cellnum,1); x = cell(cellnum,1); 

            for i=1:cellnum % number of cells you simulate 
                [t{i},x{i}] = vh_nrm(tEnd,V(:,n),V2);
            end

            save(strcat('data/',date,'_T2',var,'_',num2str(n),'.mat'));
        end
        disp('Simulations 3 done')

        [~,FA] = ssa_data_process('T2tA',tRes, tEnd, V, cellnum, date,[]); 
        [~,FB] = ssa_data_process('T2tB',tRes, tEnd, V, cellnum, date,[]); 
        kfinal_var(1,:) = FA(4,:); 
        kfinal_var(2,:) = FB(4,:);     

    end
    save(strcat('processed_data/',date,'_fig5_','kfinal_var','.mat'), 'kfinal_var');

elseif type == 3 
    % run a matrix for Figure 7
    var1 = 'tB'; 
    var2 = 'tB_len'; 
    dt = 0.5; 
    tB = 0:dt:6; % 2.*ones(1,11); % time of B induction
    tA = 0.*ones(1,length(tB)); % time of A induction
    tA_len = (tEnd-tA).*ones(1,length(tB)); %4.*ones(1,11);  % length of A induction
    tB_len = 0:dt:6;  % length of B induction

    V2 = [kflip_a,kflip_b,kleak_a,kleak_b,kprod_a,kprod_b,kdeg,Kda,Kdb]; 

    for m = 1:length(tB)
        V(1,:) = tA; V(2,:) = tA_len; 
        V(3,:) = tB(m).*ones(1,length(tA)); V(4,:) = tB_len; 

        tic 
        for n = 1:size(V,2)
            clear t x 
            t = cell(cellnum,1); x = cell(cellnum,1); 

            for i=1:cellnum % number of cells you simulate 
                [t{i},x{i}] = vh_nrm(tEnd,V(:,n),V2);
            end

            save(strcat('data/',date,'_','T3',var1,'_',num2str(m),var2,'_',num2str(n),'.mat'));
        end
        toc
    end 
    disp('Simulations done')

    % Processing the data 
    disp('Processing data')
    for m = 1:length(tB)
        tic
        [c{m},F{m}] = ssa_data_process(strcat('T3',var1,'_',num2str(m),var2), tRes, tEnd, V, cellnum, date,[]); 
        disp(strcat('item number:',num2str(m)))
        toc
    end

    % Save c and F as data files 
    save(strcat('processed_data/',date,'_fig7','.mat'),'c', 'F')
    disp('Data saved')
    
elseif type == 4
    %%% Varying kprod
    disp(strcat('Kprod:',num2str(kprod_a)))
    for j = 1:length(kprod_a)
        % Run simulations with changing inducer b start times 
        var = 'tB'; % the variable that's changing
        tA = 0.*ones(1,11); % time of A induction
        tB = 0:1:10; %0.*ones(1,11); % time of B induction
        tA_len = (tEnd-tA).*ones(1,11); %4.*ones(1,11);  % length of A induction
        tB_len = (tEnd-tB).*ones(1,11);  % length of B induction

        V(1,:) = tA; V(2,:) = tA_len; 
        V(3,:) = tB; V(4,:) = tB_len; 
        V2 = [kflip_default,kflip_default,kleak_default,kleak_default,kprod_a(j),kprod_b(j),kdeg_default,Kd_default,Kd_default]; 
        %tic 
        for n = 1:size(V,2)
            clear t x 
            t = cell(cellnum,1); x = cell(cellnum,1); 

            for i= 1:cellnum % number of cells you simulate 
                [t{i},x{i}] = vh_nrm(tEnd,V(:,n),V2);
            end

            save(strcat('data/',date,'_T4',var,'_',num2str(n),'.mat'));
        end
        %toc

        % Run simulations with changing inducer a start times 
        var = 'tA'; % the variable that's changing
        tA = 0:1:10;  % time of A induction
        tB = 0.*ones(1,11); % time of B induction
        tA_len = (tEnd-tA).*ones(1,11); %4.*ones(1,11);  % length of A induction
        tB_len = (tEnd-tB).*ones(1,11);  % length of B induction

        V(1,:) = tA; V(2,:) = tA_len; 
        V(3,:) = tB; V(4,:) = tB_len; 

        %tic 
        for n = 1:size(V,2)
            clear t x 
            t = cell(cellnum,1); x = cell(cellnum,1); 

            for i=1:cellnum % number of cells you simulate 
                [t{i},x{i}] = vh_nrm(tEnd,V(:,n),V2);
            end

            save(strcat('data/',date,'_T4',var,'_',num2str(n),'.mat'));
        end
        %toc
        disp(strcat('Simulations for kprod done',num2str(j)))
        %disp(strcat('Files saved in /data as: ',date,'_',var,'_num'))

        [~,FA] = ssa_data_process('T4tA',tRes, tEnd, V, cellnum, date,[]); 
        [~,FB] = ssa_data_process('T4tB',tRes, tEnd, V, cellnum, date,[]); 
        kprod_var(1,:,j) = FA(4,:); 
        kprod_var(2,:,j) = FB(4,:);     

    end
    save(strcat('processed_data/',date,'_Sfig5_','kprod_var','.mat'), 'kprod_var');
    
    %%% varying Kd of integrase b  
    disp(strcat('Kdb:',num2str(Kdb)))
    for j = 1:length(Kdb)

        % Run simulations with changing inducer b start times 
        var = 'tB'; % the variable that's changing
        tA = 0.*ones(1,11); % time of A induction
        tB = 0:1:10; %0.*ones(1,11); % time of B induction
        tA_len = (tEnd-tA).*ones(1,11); %4.*ones(1,11);  % length of A induction
        tB_len = (tEnd-tB).*ones(1,11);  % length of B induction

        V(1,:) = tA; V(2,:) = tA_len; 
        V(3,:) = tB; V(4,:) = tB_len; 
        V2 = [kflip_default,kflip_default,kleak_default,kleak_default,kprod_default,kprod_default,kdeg_default,Kda(j),Kdb(j)]; 
 
        %tic 
        for n = 1:size(V,2)
            clear t x 
            t = cell(cellnum,1); x = cell(cellnum,1); 

            for i= 1:cellnum % number of cells you simulate 
                [t{i},x{i}] = vh_nrm(tEnd,V(:,n),V2);
            end

            save(strcat('data/',date,'_T4',var,'_',num2str(n),'.mat'));
        end
        %toc

        % Run simulations with changing inducer a start times 
        var = 'tA'; % the variable that's changing
        tA = 0:1:10;  % time of A induction
        tB = 0.*ones(1,11); % time of B induction
        tA_len = (tEnd-tA).*ones(1,11); %4.*ones(1,11);  % length of A induction
        tB_len = (tEnd-tB).*ones(1,11);  % length of B induction

        V(1,:) = tA; V(2,:) = tA_len; 
        V(3,:) = tB; V(4,:) = tB_len; 

        %tic 
        for n = 1:size(V,2)
            clear t x 
            t = cell(cellnum,1); x = cell(cellnum,1); 

            for i=1:cellnum % number of cells you simulate 
                [t{i},x{i}] = vh_nrm(tEnd,V(:,n),V2);
            end

            save(strcat('data/',date,'_T4',var,'_',num2str(n),'.mat'));
        end
        %toc
        disp(strcat('Simulations for Kdb done',num2str(j)))

        [~,FA] = ssa_data_process('T4tA',tRes, tEnd, V, cellnum, date,[]); 
        [~,FB] = ssa_data_process('T4tB',tRes, tEnd, V, cellnum, date,[]); 
        Kdb_var(1,:,j) = FA(4,:); 
        Kdb_var(2,:,j) = FB(4,:);     

    end
    save(strcat('processed_data/',date,'_Sfig5_','Kdb_var','.mat'), 'Kdb_var');
    
    %%% varying degradation rate 
    disp(strcat('Kdeg:',num2str(kdeg)))
    for j = 1:length(kdeg)

        % Run simulations with changing inducer b start times 
        var = 'tB'; % the variable that's changing
        tA = 0.*ones(1,11); % time of A induction
        tB = 0:1:10; %0.*ones(1,11); % time of B induction
        tA_len = (tEnd-tA).*ones(1,11); %4.*ones(1,11);  % length of A induction
        tB_len = (tEnd-tB).*ones(1,11);  % length of B induction

        V(1,:) = tA; V(2,:) = tA_len; 
        V(3,:) = tB; V(4,:) = tB_len; 
        V2 = [kflip_default,kflip_default,kleak_default,kleak_default,kprod_default,kprod_default,kdeg(j),Kd_default,Kd_default]; 
 
        %tic 
        for n = 1:size(V,2)
            clear t x 
            t = cell(cellnum,1); x = cell(cellnum,1); 

            for i= 1:cellnum % number of cells you simulate 
                [t{i},x{i}] = vh_nrm(tEnd,V(:,n),V2);
            end

            save(strcat('data/',date,'_T4',var,'_',num2str(n),'.mat'));
        end
        %toc

        % Run simulations with changing inducer a start times 
        var = 'tA'; % the variable that's changing
        tA = 0:1:10;  % time of A induction
        tB = 0.*ones(1,11); % time of B induction
        tA_len = (tEnd-tA).*ones(1,11); %4.*ones(1,11);  % length of A induction
        tB_len = (tEnd-tB).*ones(1,11);  % length of B induction

        V(1,:) = tA; V(2,:) = tA_len; 
        V(3,:) = tB; V(4,:) = tB_len; 

        %tic 
        for n = 1:size(V,2)
            clear t x 
            t = cell(cellnum,1); x = cell(cellnum,1); 

            for i=1:cellnum % number of cells you simulate 
                [t{i},x{i}] = vh_nrm(tEnd,V(:,n),V2);
            end

            save(strcat('data/',date,'_T4',var,'_',num2str(n),'.mat'));
        end
        %toc
        disp(strcat('Simulations for Kdeg done',num2str(j)))

        [~,FA] = ssa_data_process('T4tA',tRes, tEnd, V, cellnum, date,[]); 
        [~,FB] = ssa_data_process('T4tB',tRes, tEnd, V, cellnum, date,[]); 
        Kdeg_var(1,:,j) = FA(4,:); 
        Kdeg_var(2,:,j) = FB(4,:);     

    end
    save(strcat('processed_data/',date,'_Sfig5_','Kdeg_var','.mat'), 'Kdeg_var');

else 
    disp('type not recognized')
end 

end

%%% Prop_f defines the propensity functions
%%% nrm_main simulates events 

function [tReaction,xTraj] = vh_nrm(tEnd,V,V2)
    % [t{i},x{i}] = vh_nrm2(S,tEnd,x0,tA,tA_len,tB,tB_len);

    % S: stoichio metry (#mol. species \times #reaction)
    % prop: propensities (#reactions)
    % tEnd: endtime
    % x0: initial value (#mol. species)

    % tA: time of A induction
    % tA_len: length of A induction
    % tB: time of B induction
    % tB_len: length of B induction

    % S: rows X Y Z W A B, columns a1 a2 a3 kfa(prod) kra(deg) kfb krb 
    S = [-1 -1  0  0  0  0  0; ...
          0  1 -1  0  0  0  0; ...
          1  0  0  0  0  0  0; ...
          0  0  1  0  0  0  0;...
          0  0  0  1 -1  0  0; ...
          0  0  0  0  0  1 -1]; 

    % a vector of initial copy numbers
    % x0 = [X;Y;Z;W;A;B] number of cells in each state 
    x0 = [1; 0; 0; 0; 0; 0]; 
    
    t = 0;
    x = x0;
        
    tReaction = 0;
    xTraj = x;

    tA = V(1); 
    tA_len = V(2); 
    tB = V(3); 
    tB_len = V(4); 

    tA_end = tA + tA_len; 
    tB_end = tB + tB_len; 

    event_counter = 1; 
    t_ind = sort([tA,tA_end,tB, tB_end]); 
    
    while t <= tEnd

       wx = prop_f(x,t,tA,tA_len,tB,tB_len,V2);
       % Sum of the propensities (the higher the some the more likely an event)
       sumw = sum(wx);

       % Find time of next event, t 
       t = t + 1/sumw*log(1/rand);

       % Note: Order matters with if statements!   
       % If the time of next event is beyond tA, tB, tA_end, tB_end
       if event_counter <= length(t_ind) && t >= t_ind(event_counter) 

           % Resets the time of next event to planned event
           t = t_ind(event_counter); 
           event_counter = event_counter + 1; 
           continue; 

       % If there are no remaining events, break
       elseif t > tEnd
           break;
       end

       % Record time of next reaction
       tReaction = [tReaction, t];
       % Determine which reaction happens by flipping a coin with rand 
       ref = sumw*rand;
       comp = wx(1);

       for i=1:length(wx)
           % Update the molecular count based on the random number
           if comp >= ref
               x = x + S(:,i); %add stoichiometry to X
               xTraj = [xTraj, x];
               break;
           end
           comp = comp + wx(i+1);
       end
    end
end

function output = prop_f(x,t,tA,tA_len,tB,tB_len,V2)
    X = x(1); 
    Y = x(2); 
    %Z = x(3); 
    %W = x(4); 
    intA = x(5); 
    intB = x(6); 

    kflip_a = V2(1); % Int A flip efficiency
    kflip_b = V2(2); % Int B flip efficiency
    kleak_a = V2(3); % Int A leaky expression
    kleak_b = V2(4); % Int B leaky expression
    kprod_a = V2(5); % Int A production rate
    kprod_b = V2(6); % Int B production rate
    kdeg = V2(7); % Universal degradation/cell division rate
    
    % K is Kd of integrase monomers ; K = [monomer][dna]/[monomer * dna]; 
    % realistic Kd of bxb1 is 70nM (Singh 2013)
    % 70 nM * 10^23 molecules/L * 10^-9 * 1L/10^15 um^3 = 7 copies of int
    Kda = V2(8); %7 ; % copies of intA needed to bind half the DNA sites 
    Kdb = V2(9); %7 ; % copies of intB needed to bind half the DNA sites
    
    tA_end = tA + tA_len; % time that A induction ends
    tB_end = tB + tB_len; % time that B induction ends

    % Deg rates are constant / molecular counts can never go negative
    k_ra = kdeg*intA; 
    k_rb = kdeg*intB; 

    % Integrase production rates 
    if t >= tA && t < tA_end 
        k_fa = kprod_a ; 
    else
        k_fa = kleak_a; % 0 for no leaky expression
    end 

    if t >= tB && t < tB_end
        k_fb = kprod_b ; 
    else
        k_fb = kleak_b; % 0 for no leaky expression
    end 

    % Slowing down so --> sb conversion (a1)
    % k_slow = 0.6; 
    k_slow = 1; 
    
    % Define propensities [a1 a2 a3 kfa kra kfb krb]        
    a1 = k_slow*kflip_b*X*((intB*(intB-1)*(intB-2)*(intB-3))/(Kdb^4 + Kdb^3*intB + Kdb^2*intB*(intB-1) + Kdb*intB*(intB-1)*(intB-2) + intB*(intB-1)*(intB-2)*(intB-3))); 
    a3 = kflip_b*Y*((intB*(intB-1)*(intB-2)*(intB-3))/(Kdb^4 + Kdb^3*intB + Kdb^2*intB*(intB-1) + Kdb*intB*(intB-1)*(intB-2) + intB*(intB-1)*(intB-2)*(intB-3))); 
    a2 = kflip_a*X*((intA*(intA-1)*(intA-2)*(intA-3))/(Kda^4 + Kda^3*intA + Kda^2*intA*(intA-1) + Kda*intA*(intA-1)*(intA-2) + intA*(intA-1)*(intA-2)*(intA-3))); 
    
    % changing from column vector to row vector = 50% speed increase!!
    output = [a1, a2, a3, k_fa, k_ra, k_fb, k_rb];
end
