# Supplementary material for: A population‐based temporal logic gate for timing and recording chemical events
Source: Mol Syst Biol. 2016 May 18;12(5):869. doi: 10.15252/msb.20156663 (PMC5289221; doi:10.15252/msb.20156663)
Supplement: Supplementary file 3 — Code EV1 [file MSB-12-869-s003.zip › ssa_data_process.m]

function [c,F] = ssa_data_process(var,tRes, tEnd, V, cellnum, mydate,type)

% var is a string with the name of whatever is being varied

% Pre-allocate cell arrays
% T and X are 1 x 11 cell arrays 
T = cell(1,size(V,2)); 
X = cell(1,size(V,2));

% Load data from simulations 
for n = 1:size(V,2)
    M = load(strcat('data/',mydate,'_',var,'_',num2str(n),'.mat'));

    T{n} = M.t; % collection of event times
    X{n} = M.x; % collection of cell states
end    

%%Only save A then B delta t = 5h data as an example
if strcmp(type, 'Type1a') == 1
    disp('Saving single data')
    if cellnum > 100
        % only save first 100 cells to save memory
        Tsmall = T{6}(1:100); 
        Xsmall = X{6}(1:100); 
        save(strcat('processed_data/',mydate,'_','Type1sim_single','.mat'), 'Tsmall','Xsmall');
    else
        Tsmall = T{6}(1:cellnum); 
        Xsmall = X{6}(1:cellnum); 
        save(strcat('processed_data/',mydate,'_','Type1sim_single','.mat'), 'Tsmall','Xsmall');
    end
    disp('Done saving single data')
end

% Data processing
c = cell(1,size(V,2)); 

for j = 1:size(V,2)
    
    % Pre-allocate 3D matrix for b, the individual cell tracker
    b = zeros(6,150,cellnum); 
    for i = 1:cellnum
        b(:,1,i) = [1; 0; 0; 0; 0; 0];
    end
    
    % Pre-allocate Cmatrix, sum of all the cell states 
    Cmatrix = zeros(6, length(tRes)); 
    Cmatrix(:,1) = [cellnum; 0; 0; 0; 0; 0]; 

    % Copy vector T{j}{m} into a matrix for faster searching
    Tmatrix = zeros(cellnum,150); 
    
    for k = 1:cellnum
        Tmatrix(k,1:size(T{j}{k},2)) = T{j}{k};
    end
    
    % Copy vector X{j}{m} into a 3D matrix for faster searching
    Xmatrix = zeros(6,150,cellnum); 
    
    for k = 1:cellnum
        Xmatrix(:,1:size(X{j}{k},2),k) = X{j}{k}; 
    end

% tic 
    % For each point in time (n) 
    for n = 2:length(tRes) 
        % Look at each cell (m) and see if an event occurred 
        for m = 1:cellnum 
            
            % Find the index (a) for which an event occurred 
            a = find(Tmatrix(m,:) <= tRes(n) & tRes(n-1) < Tmatrix(m,:),1); 
            
            % if there is no event (a is empty)
            if isempty(a) == 1
                % the individual cell state remains the same as time n-1
                b(:,n,m) = b(:,n-1,m);
            else
                % If there is an event, copy the new cell state from X
                b(:,n,m) = Xmatrix(:,a,m); 
            end
            
            % Update the total sum of all the cell states 
            Cmatrix(:,n) = Cmatrix(:,n) + b(:,n,m); 
        end
    end
% toc    
    % Update the total cell tracker
     c{j} = Cmatrix; 
end

% Final values 
% Order: xfinal, yfinal, zfinal, wfinal, afinal, bfinal
F = zeros(6,size(V,2)); 

for j = 1:size(V,2)
    F(1,j) = c{j}(1,length(tRes));
    F(2,j) = c{j}(2,length(tRes));
    F(3,j) = c{j}(3,length(tRes));
    F(4,j) = c{j}(4,length(tRes));
    F(5,j) = c{j}(5,length(tRes));
    F(6,j) = c{j}(6,length(tRes));
end 

disp('Data Processing Done')
end
