# Supplementary material for: A population‐based temporal logic gate for timing and recording chemical events
Source: Mol Syst Biol. 2016 May 18;12(5):869. doi: 10.15252/msb.20156663 (PMC5289221; doi:10.15252/msb.20156663)
Supplement: Supplementary file 5 — Source Data for Figure 4 [file MSB-12-869-s004.xlsx]

## Sheet: Summary
SOURCE DATA FOR FIGURE 4A,B,C + EV1 + S11
4A and 4B are time course plate reader data
4C is flow cytometry analysis of endpoint data gated by GFP/RFP fluorescence individually
EV1 is flow cytometry analysis of endpoint populations gated by quadrant
S11 is flow cytometry analysis of mean cell intensity and cell count
inducer A	0.01% ara
inducer B	200ng/ml atc
gfp	488/520	gain 75
rfp	580/610	gain 140
Plate Layout for Figure 4A, 4B time course data
Each condition is done with four replicates. Edge wells have faster evaporation
Measurements were taken every 10 minutes
	No inducer	A only/B only	dt0	dt1	dt2	dt3	dt4	dt5	dt6	dt7	dt8
A then B	A1	A2	A3	A4	A5	A6	A7	A8	A9	A10	A11
	B1	B2	B3	B4	B5	B6	B7	B8	B9	B10	B11
	C1	C2	C3	C4	C5	C6	C7	C8	C9	C10	C11
	D1	D2	D3	D4	D5	D6	D7	D8	D9	D10	D11
B then A	E1	E2	E3	E4	E5	E6	E7	E8	E9	E10	E11
	F1	F2	F3	F4	F5	F6	F7	F8	F9	F10	F11
	G1	G2	G3	G4	G5	G6	G7	G8	G9	G10	G11
	H1	H2	H3	H4	H5	H6	H7	H8	H9	H10	H11

## Sheet: Figure4A_GFP
	A1	A2	A3	A4	A5	A6	A7	A8	A9	A10	A11		B1	B2	B3	B4	B5	B6	B7	B8	B9	B10	B11		C1	C2	C3	C4	C5	C6	C7	C8	C9	C10	C11		D1	D2	D3	D4	D5	D6	D7	D8	D9	D10	D11
0	18	30	30	27	21	26	32	17	20	24	13		7	34	12	26	28	18	25	24	28	22	9		22	41	18	15	38	32	26	24	32	11	32		20	12	17	21	22	20	23	30	31	29	13
10	22	26	16	19	26	16	17	20	10	8	19		18	26	29	26	22	29	11	19	16	35	20		27	26	14	22	30	30	19	24	22	20	11		27	32	30	19	37	25	22	28	21	31	21
20	20	23	22	15	32	21	21	31	17	23	18		19	17	35	32	22	27	11	23	24	24	12		20	35	14	42	31	32	8	19	19	10	21		34	21	30	30	42	30	17	12	31	16	21
30	23	29	20	34	11	9	22	20	29	19	24		26	13	11	16	15	21	15	8	13	23	31		2	29	18	29	26	27	13	24	9	12	16		15	22	32	27	28	21	16	17	17	24	22
40	18	33	19	16	23	22	25	12	27	16	36		13	15	32	27	28	30	23	9	27	32	19		34	22	12	23	28	20	20	22	18	31	13		21	12	23	4	20	19	23	20	31	21	20
50	30	28	34	11	15	39	22	23	9	22	25		14	30	26	19	27	26	27	26	24	23	20		20	8	24	19	18	18	17	21	23	9	23		23	28	28	36	33	15	29	19	11	17	26
60	28	30	34	30	23	35	12	10	40	25	20		24	25	26	20	27	25	17	37	24	22	28		16	22	22	15	22	24	19	22	20	20	22		27	32	31	27	27	32	20	25	23	32	22
70	21	21	36	24	15	14	19	35	24	21	23		19	27	35	33	23	21	27	30	21	28	11		25	22	29	28	32	21	18	24	26	29	30		8	19	42	20	12	19	26	17	27	11	15
80	16	16	25	30	22	17	29	27	9	25	6		18	32	25	19	25	21	31	36	22	23	24		11	29	22	17	15	20	17	22	27	27	32		18	32	15	41	29	46	19	10	22	0	28
90	35	15	26	33	35	27	19	26	18	35	24		37	24	26	20	34	18	14	27	17	21	27		27	12	24	24	21	25	21	24	33	4	26		22	33	28	34	27	34	16	15	37	23	38
100	19	25	26	32	21	11	31	13	37	18	18		17	24	20	22	18	20	31	12	15	32	34		30	14	29	33	19	30	19	33	24	12	17		28	28	28	29	21	25	21	11	19	34	8
110	23	26	38	36	29	33	27	16	25	25	20		12	33	40	25	39	29	17	21	36	28	30		20	39	17	23	20	22	26	23	39	16	17		41	25	29	34	25	13	34	24	18	16	25
120	22	27	26	41	27	19	34	36	24	34	35		33	17	25	38	29	20	26	21	21	35	34		27	20	23	22	34	23	33	32	28	23	13		25	18	31	37	36	23	27	37	35	15	26
130	34	21	31	39	44	29	22	23	28	25	30		28	15	31	34	36	33	17	32	16	12	24		27	27	39	14	22	16	26	18	25	21	26		11	24	45	27	32	34	31	29	16	19	33
140	19	31	26	45	15	32	12	22	14	16	30		31	35	36	30	28	24	32	22	23	36	39		21	26	38	29	32	29	34	18	31	20	27		30	21	34	30	26	35	28	16	29	25	19
150	28	22	30	34	44	39	28	25	27	20	38		31	43	37	33	29	29	18	17	11	15	27		36	30	40	41	33	28	27	19	36	23	45		32	34	35	31	41	39	23	23	26	39	32
160	30	28	33	33	45	31	27	39	17	11	30		23	35	43	41	33	30	24	26	29	19	32		23	31	23	49	23	26	35	20	33	21	27		40	33	36	43	17	26	40	34	27	38	19
170	28	27	29	35	29	29	26	38	21	37	21		27	26	56	33	37	30	27	36	12	33	33		20	38	37	28	39	26	41	32	38	19	29		45	44	31	34	21	29	21	23	38	29	25
180	35	24	39	40	38	54	31	30	30	22	35		34	32	36	37	44	31	27	33	28	16	38		35	34	43	32	41	33	32	26	25	16	22		25	31	50	51	27	37	40	33	38	27	14
190	33	31	43	45	46	26	30	33	12	26	29		32	43	45	51	34	43	29	35	33	34	26		28	31	52	49	40	32	28	16	17	24	33		53	33	48	45	43	31	28	36	25	23	20
200	44	27	66	43	40	44	21	35	41	38	25		29	31	46	34	46	33	46	30	24	43	21		18	32	56	44	28	29	32	28	42	37	22		21	34	52	36	42	37	43	33	33	37	30
210	32	29	36	54	48	32	29	45	28	43	28		36	19	53	47	47	38	37	38	18	33	21		30	39	55	50	39	26	34	27	33	33	25		43	22	64	55	36	50	34	39	35	32	27
220	24	43	54	68	55	33	33	46	47	16	38		26	32	59	44	50	46	36	30	38	27	45		31	37	73	63	46	50	45	27	42	36	40		38	44	48	65	56	45	28	26	33	24	20
230	29	21	71	68	43	48	31	33	32	33	23		32	27	69	53	63	62	35	39	30	28	28		36	34	70	64	54	48	32	41	34	28	27		32	41	57	57	55	45	21	45	44	28	31
240	55	36	92	68	76	39	41	44	34	33	26		27	19	96	87	65	54	34	40	38	41	42		27	40	85	71	63	46	42	49	31	31	34		40	28	78	77	69	53	40	35	32	39	27
250	33	37	91	83	75	44	39	23	26	24	27		48	34	95	108	73	42	19	36	33	22	41		26	39	93	89	65	36	45	40	41	27	40		38	32	96	94	67	46	44	40	37	35	32
260	30	45	120	104	88	63	41	29	31	44	41		33	39	106	102	80	65	45	28	37	37	33		39	33	106	95	78	58	32	40	47	27	49		28	50	90	102	83	47	41	50	41	22	34
270	31	32	146	121	106	58	44	42	42	35	22		40	36	129	110	81	58	45	39	33	35	36		37	36	135	123	89	61	46	34	32	40	36		29	43	121	109	90	56	38	29	30	45	34
280	41	54	164	138	121	70	50	45	51	40	41		29	39	130	141	103	66	55	33	31	23	52		27	38	127	126	99	65	38	42	40	34	35		31	43	137	136	100	66	54	43	48	45	38
290	54	33	189	158	169	80	56	50	33	49	42		42	49	164	144	116	82	42	53	45	31	37		39	43	161	155	111	63	41	36	37	44	40		30	45	153	156	122	72	42	45	38	46	34
300	55	50	190	191	158	85	61	58	53	49	38		47	55	189	183	154	83	71	48	37	43	49		50	56	189	187	132	93	57	48	36	27	44		53	51	189	196	155	98	49	39	42	27	50
310	46	51	231	208	186	115	55	54	51	41	54		35	45	206	204	175	102	68	48	45	49	47		52	46	196	191	161	111	60	46	37	32	52		42	53	194	199	166	118	67	44	53	53	51
320	50	44	259	216	218	140	65	49	50	52	52		58	39	242	236	191	138	68	44	55	49	52		41	53	215	210	178	124	80	51	50	33	39		49	41	206	227	190	124	81	46	46	42	57
330	57	46	254	250	246	157	77	62	39	48	41		40	47	236	249	223	125	59	57	44	42	55		46	63	236	224	213	142	72	60	44	47	44		51	49	211	251	211	153	72	52	50	49	58
340	52	36	296	262	272	173	76	48	57	43	51		56	50	257	260	234	160	81	51	34	34	42		46	35	257	255	245	167	84	49	57	54	44		43	49	253	256	243	161	92	55	42	44	59
350	49	49	300	306	309	209	108	67	72	40	56		73	57	280	285	284	186	100	58	48	45	48		57	49	281	284	264	177	88	57	58	52	58		53	55	265	271	263	197	107	57	60	58	48
360	52	49	342	333	352	244	120	69	60	56	52		59	63	312	343	317	223	115	74	47	55	47		58	53	307	327	287	222	124	64	56	54	48		55	45	294	331	306	221	127	61	60	42	48
370	52	46	380	375	376	285	154	78	73	70	62		63	53	342	371	345	262	128	68	54	62	61		56	51	311	338	324	242	135	73	68	53	56		60	71	317	344	330	260	151	59	61	57	50
380	60	42	394	413	421	323	202	81	65	73	50		56	62	378	396	377	300	178	77	50	59	56		55	54	359	372	359	277	166	83	54	52	55		66	52	338	363	386	313	187	90	62	59	52
390	53	66	425	432	479	363	233	96	74	58	63		66	53	392	415	419	309	201	81	66	53	51		68	46	360	403	385	320	209	64	67	50	56		54	59	372	384	400	346	204	64	41	53	58
400	66	67	459	472	535	403	278	96	66	48	62		44	57	415	444	437	374	235	89	55	59	79		51	58	390	409	426	365	232	77	58	62	55		62	44	400	425	447	374	240	89	65	62	49
410	59	65	507	537	579	469	321	98	71	62	55		69	59	445	469	481	418	278	98	69	59	65		64	47	410	446	463	398	281	108	71	67	53		67	56	398	462	484	423	277	104	67	52	58
420	73	71	532	547	626	525	375	129	83	74	62		62	71	464	514	544	471	320	121	90	74	55		60	77	458	487	518	450	310	111	77	56	60		58	75	430	474	521	468	320	119	65	71	60
430	56	56	543	586	667	596	437	140	84	73	70		69	65	473	544	585	512	376	141	80	64	58		70	55	462	489	542	492	364	132	82	88	59		72	63	451	518	547	485	343	135	94	82	60
440	69	69	574	635	701	637	487	181	85	91	64		61	65	505	560	619	531	399	162	78	71	62		68	65	477	524	577	517	408	166	73	70	77		65	74	483	540	577	532	399	156	81	67	80
450	78	71	631	659	773	696	547	194	86	81	73		74	63	539	599	659	601	451	184	81	76	64		78	66	514	554	610	541	456	184	92	77	56		60	71	509	564	614	600	450	199	78	71	54
460	84	74	652	713	827	748	617	239	96	79	76		78	72	561	632	705	657	500	216	96	81	71		74	62	543	601	658	591	489	215	85	70	61		77	73	523	616	641	611	499	205	92	88	64
470	62	57	695	741	868	802	705	258	106	69	83		77	75	597	670	739	689	554	244	95	81	73		65	76	563	619	696	655	550	236	111	69	64		76	80	569	636	712	673	532	244	97	81	66
480	77	81	727	784	945	885	753	323	116	69	91		61	72	617	703	780	763	605	317	116	82	83		70	74	607	653	734	688	611	268	118	73	72		75	75	583	672	754	738	604	298	106	81	83
490	85	74	754	860	992	927	824	367	147	105	81		71	66	644	737	843	801	669	335	130	88	94		91	63	618	719	796	735	672	309	137	100	76		78	69	584	687	793	787	659	327	125	77	84
500	84	84	821	901	1064	991	872	415	158	100	82		83	76	676	777	896	847	732	374	163	80	84		64	90	656	724	799	779	719	349	142	97	79		82	79	627	718	824	819	709	367	138	100	92
510	87	85	836	918	1109	1064	963	475	194	107	87		84	77	705	821	912	892	773	426	165	94	98		81	87	677	727	877	836	767	402	176	100	67		94	82	641	769	890	876	733	382	168	100	94
520	68	79	896	1000	1205	1135	1049	538	220	99	92		91	84	735	866	1006	960	854	466	202	121	84		73	86	719	776	918	871	833	462	196	100	76		84	76	686	823	934	910	829	446	195	118	79
530	74	92	915	992	1255	1203	1127	608	268	102	91		78	97	796	913	1014	1020	913	542	238	122	83		79	84	721	837	949	935	890	504	230	123	87		72	91	715	855	984	970	869	492	231	128	94
540	85	101	990	1111	1340	1277	1207	679	314	130	89		78	83	827	951	1087	1073	1002	601	264	142	93		97	85	747	871	995	985	947	563	268	139	101		86	85	775	889	1038	1031	920	584	283	139	94
550	87	93	1030	1142	1414	1355	1280	765	349	145	102		94	101	857	985	1140	1149	1023	672	318	154	95		94	92	798	910	1055	1044	1018	624	296	150	100		94	100	778	927	1085	1075	994	630	293	148	94
560	92	111	1062	1192	1441	1448	1385	822	422	151	105		84	104	912	1041	1196	1194	1115	710	348	171	99		82	86	805	966	1103	1095	1090	679	334	171	95		81	90	807	973	1132	1134	1085	662	334	198	94
570	91	103	1118	1265	1544	1509	1465	890	475	174	125		81	97	936	1075	1252	1249	1215	784	389	197	108		84	98	857	1011	1165	1159	1135	773	395	198	104		99	100	861	1024	1207	1186	1130	742	375	194	106
580	90	102	1159	1291	1622	1590	1573	980	531	196	122		105	93	959	1142	1285	1316	1249	873	467	232	108		87	98	917	1072	1204	1245	1235	822	444	236	118		86	95	897	1051	1227	1252	1207	817	426	232	116
590	105	110	1235	1368	1700	1711	1667	1107	584	220	132		93	98	1009	1147	1379	1378	1361	936	522	249	132		106	102	954	1094	1261	1268	1341	892	482	256	124		104	85	925	1111	1306	1316	1296	870	490	265	112
600	102	119	1284	1413	1787	1762	1741	1154	645	257	148		99	111	1044	1263	1449	1470	1397	1027	541	305	148		91	94	997	1118	1312	1329	1371	960	541	288	139		106	104	968	1159	1349	1374	1334	953	535	294	127
610	101	110	1343	1492	1832	1881	1842	1266	711	290	158		90	112	1104	1276	1507	1514	1501	1097	588	340	147		91	101	968	1182	1337	1379	1468	1032	587	329	142		98	101	968	1179	1377	1443	1410	1013	597	336	138
620	105	122	1375	1513	1934	1901	1987	1348	797	320	169		98	110	1134	1343	1543	1574	1568	1142	654	382	151		94	90	1041	1209	1431	1466	1526	1104	667	364	173		105	119	1030	1221	1428	1485	1487	1093	666	376	154
630	98	105	1429	1608	1985	1978	2025	1420	856	359	188		97	108	1185	1378	1552	1651	1643	1225	744	429	184		97	117	1086	1248	1471	1532	1603	1161	712	417	162		94	104	1067	1270	1491	1534	1537	1161	721	416	187
640	104	125	1477	1651	2101	2066	2150	1566	940	394	208		105	99	1211	1408	1666	1687	1696	1311	803	466	204		113	104	1122	1291	1547	1550	1677	1252	795	468	184		101	110	1097	1343	1603	1624	1636	1270	773	480	209
650	91	127	1515	1712	2194	2175	2253	1607	1021	445	242		110	111	1279	1458	1757	1785	1789	1398	869	542	239		100	113	1162	1338	1591	1640	1752	1357	847	527	217		107	131	1113	1393	1611	1703	1698	1308	857	539	238
660	116	131	1598	1766	2240	2239	2329	1698	1110	501	262		107	133	1296	1519	1778	1874	1855	1474	943	595	265		114	112	1203	1382	1618	1683	1795	1395	930	559	248		105	128	1147	1422	1682	1763	1768	1416	909	578	255
670	122	123	1621	1813	2288	2300	2452	1785	1181	571	288		96	118	1325	1550	1824	1907	1933	1579	998	659	273		117	114	1240	1419	1679	1780	1876	1433	974	623	257		97	120	1194	1442	1730	1798	1814	1479	964	651	282
680	116	141	1627	1828	2362	2392	2538	1892	1252	616	327		114	124	1372	1632	1924	1999	2016	1625	1046	712	313		107	131	1289	1453	1724	1812	1981	1522	1044	690	313		115	124	1214	1483	1741	1907	1917	1551	1020	715	320
690	131	129	1694	1908	2454	2440	2604	1949	1360	658	361		103	120	1401	1673	1922	2011	2110	1705	1110	759	349		98	120	1299	1512	1777	1876	2024	1627	1111	729	365		117	134	1269	1551	1821	1954	1952	1581	1086	757	348
700	115	139	1724	1992	2474	2563	2688	2049	1383	704	409		109	136	1439	1682	1988	2108	2123	1812	1186	843	388		133	129	1353	1547	1850	1887	2069	1667	1181	800	387		126	104	1283	1564	1854	1994	2043	1685	1176	827	396
710	118	144	1806	2010	2568	2647	2809	2145	1442	770	452		118	129	1487	1714	2062	2127	2213	1872	1254	894	442		124	136	1336	1563	1886	1933	2113	1744	1237	853	441		127	129	1330	1602	1936	2034	2106	1732	1218	912	428
720	136	160	1833	2067	2659	2732	2895	2248	1562	852	506		113	144	1499	1765	2091	2224	2268	1909	1324	951	479		112	135	1401	1632	1948	2012	2253	1776	1291	929	475		117	136	1380	1627	1963	2095	2116	1831	1306	963	481
730	131	142	1896	2149	2802	2845	2996	2317	1638	918	546		127	160	1537	1750	2190	2290	2361	2024	1387	1003	542		123	129	1419	1670	1997	2063	2258	1891	1365	964	539		132	136	1409	1712	2060	2177	2249	1887	1361	1019	527
740	127	149	1991	2237	2894	2854	3145	2407	1757	975	626		134	132	1589	1868	2222	2336	2443	2071	1474	1082	586		133	147	1461	1723	2054	2113	2363	1922	1462	1065	597		126	152	1431	1746	2096	2252	2302	1968	1431	1073	600
750	128	165	2032	2273	2880	2947	3209	2503	1855	1066	679		141	138	1643	1921	2298	2387	2508	2159	1530	1146	625		126	142	1513	1792	2094	2196	2479	2047	1507	1118	655		131	142	1468	1756	2116	2275	2408	2049	1487	1171	633
760	141	151	2068	2354	2968	3063	3304	2592	1905	1146	757		126	153	1662	1963	2378	2515	2633	2251	1567	1203	680		135	136	1556	1815	2161	2236	2506	2070	1564	1187	700		124	150	1505	1830	2210	2296	2467	2089	1561	1196	687
770	127	165	2109	2396	3109	3133	3432	2708	2001	1238	813		134	147	1704	2034	2422	2579	2679	2321	1678	1286	748		136	146	1578	1859	2262	2301	2589	2140	1668	1271	743		125	139	1536	1885	2280	2373	2551	2172	1643	1259	750
780	152	161	2158	2455	3167	3235	3588	2824	2121	1267	894		143	142	1758	2039	2511	2616	2756	2369	1718	1361	816		136	147	1606	1908	2265	2343	2633	2267	1719	1315	815		132	145	1568	1949	2292	2488	2602	2237	1682	1346	833
790	134	166	2195	2533	3220	3342	3625	2911	2199	1336	958		137	157	1764	2103	2524	2721	2814	2527	1771	1456	891		141	157	1661	1924	2293	2420	2717	2311	1768	1378	873		140	141	1598	1964	2321	2535	2676	2285	1768	1421	894
800	142	174	2278	2556	3294	3399	3765	3044	2297	1446	1020		144	163	1812	2121	2597	2782	2926	2585	1891	1528	941		133	162	1674	1927	2333	2426	2821	2370	1860	1460	956		129	164	1646	1960	2412	2609	2746	2363	1813	1506	958
810	152	166	2325	2629	3379	3512	3847	3091	2389	1542	1109		147	154	1883	2202	2666	2809	2996	2628	1936	1592	1018		143	157	1690	2040	2444	2563	2867	2481	1935	1510	1021		139	149	1681	2046	2437	2627	2803	2472	1888	1612	1030
820	155	165	2369	2700	3442	3571	3998	3203	2451	1615	1223		144	176	1928	2272	2742	2887	3112	2725	2021	1643	1106		150	165	1758	2069	2459	2618	2936	2563	2008	1581	1107		140	155	1681	2129	2511	2689	2898	2531	2017	1672	1106
830	155	189	2428	2774	3576	3691	4142	3294	2583	1700	1294		151	176	1956	2327	2809	2916	3145	2882	2103	1766	1164		155	162	1829	2107	2522	2697	3050	2672	2083	1693	1178		132	167	1719	2126	2560	2785	2979	2620	2056	1743	1172
840	155	184	2470	2851	3622	3759	4209	3453	2687	1810	1376		151	165	1976	2321	2910	3087	3221	2930	2202	1838	1241		143	179	1839	2181	2589	2788	3143	2707	2168	1743	1284		151	164	1794	2182	2642	2844	3065	2736	2134	1803	1264
850	163	193	2501	2885	3715	3902	4309	3528	2809	1900	1475		159	170	2055	2428	2955	3148	3363	3008	2264	1894	1340		164	165	1902	2247	2699	2825	3211	2752	2193	1827	1312		150	165	1791	2213	2704	2880	3200	2773	2241	1882	1313
860	156	184	2593	2937	3748	3988	4368	3666	2896	1982	1572		150	180	2093	2483	3007	3198	3415	3111	2364	2005	1396		145	166	1885	2256	2713	2876	3299	2906	2340	1909	1426		164	167	1846	2260	2781	3030	3221	2878	2296	1973	1449
870	163	200	2630	3016	3977	4022	4513	3769	2909	2123	1642		146	190	2109	2538	3080	3289	3479	3192	2386	2094	1487		149	171	1968	2298	2727	2928	3305	2957	2369	1973	1498		169	178	1861	2343	2820	3019	3284	2919	2341	2049	1493
880	156	193	2689	3071	3963	4103	4584	3853	3068	2166	1747		159	181	2152	2541	3118	3391	3580	3275	2498	2146	1587		164	179	1976	2307	2780	2957	3422	3029	2473	2087	1572		160	184	1886	2356	2876	3074	3395	3007	2483	2106	1600
890	168	202	2687	3118	4049	4172	4719	3916	3173	2274	1836		174	195	2210	2591	3136	3389	3716	3326	2570	2222	1650		160	185	1969	2339	2896	3043	3484	3052	2512	2090	1691		143	193	1963	2362	2948	3161	3401	3093	2485	2235	1650
900	181	210	2766	3138	4065	4243	4866	4039	3280	2366	1918		166	201	2225	2629	3234	3507	3761	3426	2664	2356	1744		158	201	2051	2438	2927	3081	3569	3193	2632	2170	1726		159	187	1998	2444	2964	3244	3522	3207	2556	2324	1760
910	171	212	2838	3231	4153	4340	4966	4099	3362	2455	2013		162	189	2258	2690	3302	3602	3857	3524	2711	2410	1823		172	192	2102	2441	3045	3161	3687	3250	2679	2277	1878		154	199	2064	2565	3085	3355	3549	3257	2706	2404	1878
920	166	210	2856	3300	4301	4462	4954	4248	3519	2548	2141		175	197	2361	2783	3331	3623	3970	3680	2845	2497	1922		165	185	2149	2503	3061	3233	3745	3331	2782	2356	1961		163	196	2101	2518	3114	3440	3662	3367	2789	2465	1969
930	169	235	2920	3346	4312	4504	5152	4389	3521	2636	2213		155	211	2363	2831	3431	3696	4020	3778	2909	2646	2010		165	193	2177	2555	3118	3300	3814	3488	2905	2450	2070		193	188	2104	2576	3143	3480	3741	3465	2885	2551	2022
940	194	223	2928	3379	4420	4550	5286	4457	3668	2792	2341		184	209	2440	2874	3477	3758	4135	3845	3011	2660	2106		173	187	2200	2637	3143	3430	3914	3534	2942	2574	2130		184	206	2109	2649	3216	3532	3828	3528	2905	2654	2157
950	188	211	2957	3338	4484	4683	5375	4565	3830	2864	2469		175	207	2443	2893	3569	3875	4216	3884	3128	2719	2200		170	210	2253	2636	3194	3488	3983	3627	2998	2652	2239		178	195	2128	2666	3279	3577	3906	3594	2993	2741	2219
960	189	223	3050	3444	4530	4721	5486	4692	3854	2941	2536		186	226	2462	2975	3598	3965	4301	4035	3196	2831	2322		168	223	2275	2669	3251	3490	4000	3672	3139	2705	2366		172	204	2206	2750	3316	3644	4009	3704	3068	2815	2373
970	190	229	3017	3501	4556	4698	5552	4652	3990	3048	2664		189	222	2495	3000	3682	3973	4362	4059	3219	2915	2382		188	201	2317	2670	3242	3552	4135	3730	3214	2759	2383		181	205	2260	2721	3329	3686	4095	3779	3141	2857	2422
980	188	243	3030	3520	4661	4855	5567	4752	4057	3111	2730		180	214	2522	3031	3661	4048	4377	4158	3325	2994	2459		183	221	2320	2750	3349	3622	4143	3862	3225	2821	2498		181	224	2207	2733	3287	3754	4108	3790	3208	2961	2513
990	198	246	3059	3533	4652	4843	5694	4820	4048	3240	2850		193	236	2526	3019	3710	4045	4417	4196	3326	3093	2500		176	245	2367	2796	3397	3599	4217	3890	3321	2963	2589		179	225	2253	2791	3398	3829	4226	3867	3295	3062	2606
1000	206	244	3059	3644	4864	5012	5767	5001	4192	3355	2896		192	233	2531	3093	3828	4183	4483	4358	3417	3178	2657		184	232	2343	2859	3439	3745	4400	3930	3430	3026	2641		195	233	2282	2845	3489	3890	4330	4007	3452	3148	2673
1010	203	252	3259	3684	4883	5012	5885	5021	4355	3380	2997		192	230	2606	3176	3874	4197	4616	4388	3543	3312	2738		193	252	2431	2836	3504	3747	4438	4066	3537	3142	2737		190	218	2358	2859	3563	3943	4386	4112	3460	3277	2773
1020	207	254	3209	3643	4794	5189	5968	5074	4439	3497	3090		199	248	2678	3241	3836	4271	4662	4492	3653	3346	2788		184	242	2469	2909	3545	3817	4508	4054	3578	3185	2870		191	206	2391	2901	3499	3946	4343	4125	3520	3314	2833
1030	192	244	3238	3749	4996	5236	5989	5216	4607	3575	3194		204	248	2742	3242	3897	4393	4780	4567	3720	3429	2926		201	250	2515	2890	3545	3905	4496	4234	3668	3279	2968		209	240	2411	3015	3591	4044	4424	4213	3700	3356	3015
1040	206	252	3305	3762	5066	5162	5981	5246	4574	3699	3333		217	240	2727	3278	3964	4327	4812	4669	3824	3469	2967		210	244	2489	3031	3588	3855	4627	4297	3707	3389	3082		203	234	2378	3011	3660	4098	4529	4259	3634	3464	3045
1050	224	254	3363	3783	5032	5337	6189	5281	4649	3701	3350		209	264	2739	3333	3982	4425	4886	4749	3869	3573	3072		207	261	2573	2949	3604	3892	4715	4297	3771	3426	3098		212	259	2475	3058	3703	4125	4602	4350	3733	3554	3120
1060	219	271	3248	3886	5178	5431	6263	5399	4728	3829	3437		209	257	2804	3379	4086	4498	4933	4752	3929	3670	3141		222	241	2520	2997	3663	3925	4708	4391	3831	3439	3156		212	246	2405	3055	3694	4176	4638	4349	3794	3669	3228
1070	216	279	3390	3902	5194	5255	6205	5551	4787	3887	3493		204	265	2817	3325	4069	4522	4968	4774	3996	3777	3180		214	240	2594	3031	3671	4034	4801	4470	3984	3592	3269		224	247	2463	3058	3773	4133	4657	4454	3878	3689	3312
1080	214	267	3434	3910	5124	5449	6444	5490	4896	3974	3585		233	255	2862	3455	4222	4585	5167	4887	4034	3807	3205		219	247	2583	3041	3779	4094	4885	4502	3967	3663	3404		206	256	2490	3123	3772	4321	4728	4490	3917	3828	3422
1090	231	290	3397	3908	5293	5556	6402	5628	4990	4067	3641		228	280	2787	3423	4194	4578	5050	4945	4069	3854	3380		230	261	2592	3135	3746	4051	4825	4609	4088	3699	3477		230	261	2564	3099	3846	4263	4777	4544	4013	3886	3498
1100	217	273	3474	4058	5284	5463	6478	5847	5075	4074	3864		225	247	2907	3456	4192	4718	5259	5051	4165	4016	3524		229	251	2690	3129	3859	4165	4986	4537	4156	3737	3510		218	236	2599	3182	3943	4385	4878	4703	4093	3878	3639
1110	229	304	3485	3989	5261	5629	6625	5844	5117	4237	3777		225	299	2917	3575	4288	4819	5131	5097	4239	4060	3546		241	260	2668	3221	3909	4255	4950	4744	4154	3758	3684		241	267	2601	3233	3945	4490	4838	4653	4109	3951	3618
1120	238	287	3549	4134	5468	5671	6659	5894	5245	4272	3926		240	270	2983	3581	4238	4829	5361	5149	4325	4109	3564		222	264	2678	3242	3956	4225	5088	4670	4267	3904	3708		230	270	2650	3263	3999	4411	4988	4850	4216	4021	3742
1130	247	301	3443	4137	5565	5724	6803	5920	5133	4406	4036		250	275	3000	3644	4401	4895	5454	5226	4325	4192	3684		231	285	2727	3231	3967	4293	5137	4738	4269	3952	3732		238	252	2650	3334	4063	4531	5015	4771	4274	4068	3807
1140	230	311	3577	4110	5441	5790	6927	6018	5280	4437	4088		259	282	2949	3651	4451	4845	5326	5233	4374	4246	3751		242	295	2812	3257	3902	4366	5112	4826	4411	4021	3919		247	271	2659	3220	3988	4454	5132	4898	4309	4135	3856
1150	248	293	3669	4102	5545	5947	6775	6011	5464	4492	4166		243	289	3094	3695	4428	4936	5504	5337	4525	4255	3811		236	287	2775	3240	4049	4394	5295	4966	4414	4133	3961		247	270	2693	3278	4052	4583	5153	4931	4467	4297	3968
1160	244	291	3635	4192	5628	5830	6804	6168	5432	4618	4218		246	295	3150	3708	4542	4919	5553	5445	4486	4373	3846		242	281	2817	3324	4082	4423	5278	5092	4471	4168	3981		245	267	2670	3376	4176	4538	5037	4870	4424	4241	4024
1170	244	319	3645	4222	5698	6004	6992	6275	5467	4630	4274		248	302	3084	3756	4580	5024	5567	5345	4484	4474	3919		248	281	2868	3311	4050	4511	5269	4836	4479	4245	4037		241	286	2659	3341	4125	4541	5231	5024	4526	4380	4097
1180	261	311	3721	4248	5603	6096	7093	6145	5676	4717	4401		271	286	3141	3800	4478	5202	5695	5458	4640	4497	4026		253	294	2885	3459	4174	4466	5447	5102	4613	4199	4095		260	296	2764	3413	4193	4660	5295	5186	4568	4421	4114
1190	263	321	3738	4344	5713	5975	7141	6418	5721	4756	4473		251	308	3213	3778	4679	5236	5768	5652	4763	4610	4087		257	297	2951	3321	4218	4608	5451	5133	4574	4372	4226		269	295	2773	3518	4289	4749	5273	5181	4557	4498	4222
1200	260	321	3751	4313	5810	6173	7248	6490	5704	4836	4499		264	324	3142	3841	4718	5204	5731	5460	4785	4532	4138		262	303	2871	3421	4265	4637	5417	5169	4641	4392	4320		261	301	2751	3526	4139	4783	5339	5199	4696	4575	4356
1210	283	315	3808	4319	5930	6210	7256	6370	5842	4919	4613		287	325	3187	3899	4648	5266	5955	5721	4877	4632	4193		266	315	2945	3528	4168	4532	5548	5241	4681	4415	4345		265	288	2796	3477	4260	4740	5398	5307	4740	4590	4360
1220	284	346	3903	4364	5772	6191	7228	6585	5982	5003	4678		273	323	3298	3900	4792	5292	5845	5783	4963	4884	4241		274	307	2983	3414	4272	4752	5568	5287	4792	4492	4408		289	298	2918	3569	4293	4864	5486	5321	4785	4700	4458
1230	268	346	3785	4425	5903	6357	7336	6666	5919	5073	4654		288	316	3236	3934	4815	5352	5904	5811	4776	4786	4388		278	311	2889	3560	4328	4737	5550	5324	4914	4513	4499		276	308	2792	3581	4239	4949	5418	5325	4860	4683	4529
1240	267	356	3785	4432	5915	6222	7519	6616	6117	5084	4766		284	322	3292	3920	4774	5287	5973	5846	4931	4903	4414		284	319	3055	3610	4247	4728	5610	5242	4813	4545	4515		288	309	2839	3543	4463	4740	5537	5350	4843	4779	4623
1250	282	337	3858	4382	5818	6279	7311	6626	6195	5163	4836		286	321	3356	3937	4757	5412	6118	5998	5023	4950	4382		287	317	3085	3535	4376	4765	5728	5480	4945	4749	4611		296	345	2894	3584	4433	4915	5610	5332	4832	4845	4626
1260	293	354	3965	4464	5931	6442	7521	6811	6114	5299	4935		282	341	3264	4071	4906	5483	6137	6111	5038	4806	4523		275	332	3046	3590	4414	4846	5714	5465	5025	4673	4731		293	325	2866	3615	4365	4992	5500	5521	5004	4814	4671
1270	296	351	3985	4569	6059	6408	7544	6741	6210	5225	5047		310	359	3363	4145	4803	5492	6139	5952	5074	5091	4556		284	319	3097	3704	4263	4903	5810	5542	5144	4732	4675		277	330	2954	3611	4452	4953	5605	5573	4976	4982	4870
1280	293	379	3874	4483	6066	6348	7818	6736	6335	5247	5138		307	353	3435	4010	5017	5615	6208	6277	5187	5121	4499		305	333	3161	3621	4473	4863	5870	5565	5101	4778	4882		305	342	3023	3717	4504	5030	5746	5675	5004	5063	4892
1290	298	374	3964	4469	6081	6601	7654	6917	6210	5502	5015		325	338	3397	4186	5072	5643	6265	6139	5219	5157	4768		314	349	3101	3696	4533	5016	5924	5613	5235	4909	4916		298	343	2874	3777	4554	5132	5792	5522	5084	5130	4914
1300	295	370	4002	4620	6048	6597	7675	7013	6481	5533	5129		321	366	3439	4249	4998	5451	6251	6246	5283	5181	4844		312	359	3156	3775	4507	5034	5922	5715	5275	4818	4806		306	330	3003	3635	4557	5223	5737	5755	5233	5041	5124
1310	300	361	4047	4599	6221	6580	7938	7075	6493	5460	5306		295	354	3570	4110	4978	5623	6342	6085	5253	5226	4793		321	346	3214	3684	4557	4876	6021	5494	5207	5083	5061		320	347	3105	3745	4611	5102	5933	5878	5224	5292	5115
1320	292	379	3966	4712	6283	6434	7865	7050	6502	5462	5303		309	376	3587	4262	5057	5711	6493	6272	5397	5314	4802		303	362	3241	3709	4658	5163	6096	5778	5266	4963	5101		319	337	3093	3773	4648	5259	6003	5864	5124	5303	4999
1330	301	379	3994	4551	6301	6655	7753	7141	6429	5646	5430		326	369	3440	4251	5167	5762	6474	6409	5477	5276	4865		324	354	3135	3743	4650	5100	5930	5756	5378	5115	5106		340	361	2998	3756	4599	5279	5849	5758	5333	5125	5218
1340	305	396	4029	4710	6205	6726	7815	7187	6587	5719	5462		325	370	3582	4231	5122	5787	6403	6274	5395	5398	4988		319	368	3200	3787	4514	5041	6057	5849	5452	5121	5150		312	353	3086	3758	4726	5185	6017	5888	5389	5406	5313
1350	313	396	4143	4688	6272	6719	7939	7416	6684	5615	5618		351	404	3626	4324	5218	5919	6671	6388	5587	5483	5068		330	383	3234	3775	4656	5128	6288	5847	5421	5201	5180		333	373	3093	3871	4753	5407	6189	5984	5338	5479	5386
1360	320	387	4137	4805	6463	6607	8090	7288	6819	5722	5537		342	381	3571	4387	5250	5930	6824	6586	5629	5536	5047		328	374	3201	3865	4717	5182	6208	6014	5473	5284	5323		329	371	3016	3883	4737	5423	6161	5820	5368	5509	5276
1370	320	400	4161	4706	6465	6674	8139	7305	6725	5905	5630		344	383	3561	4349	5216	5888	6578	6686	5553	5421	5198		341	376	3349	3939	4629	5241	6148	5914	5567	5221	5295		336	372	3165	3820	4808	5407	6033	5989	5594	5372	5527
1380	331	395	4130	4683	6365	6892	7889	7456	6749	5918	5590		351	381	3658	4380	5267	5940	6698	6556	5672	5595	5169		344	388	3352	3914	4766	5100	6303	5973	5601	5301	5327		322	373	3176	3826	4900	5344	6222	6227	5616	5589	5535
1390	340	413	4165	4785	6408	6976	8084	7475	6927	5926	5735		343	370	3700	4484	5373	6139	6835	6655	5923	5723	5296		346	384	3314	3887	4751	5312	6374	5928	5486	5339	5499		353	397	3243	3906	4847	5427	6199	6173	5447	5620	5541
1400	340	410	4216	4936	6520	6863	8247	7482	6962	5931	5611		367	391	3696	4446	5404	6048	6797	6757	5799	5659	5170		356	381	3294	3905	4846	5289	6311	6135	5631	5375	5561		354	391	3199	3960	4762	5603	6243	5942	5605	5773	5545
1410	338	413	4177	4888	6603	6859	8455	7369	6791	5911	5791		345	402	3658	4393	5416	5981	6755	6839	5711	5551	5356		353	397	3338	3959	4672	5407	6294	6175	5735	5315	5486		363	392	3189	3881	4875	5466	6124	6165	5681	5634	5657
1420	329	395	4124	4808	6481	6812	8316	7445	6902	6043	5848		364	429	3747	4287	5342	6100	6802	6656	5861	5892	5431		369	393	3390	3798	4733	5278	6568	6164	5774	5488	5637		372	402	3262	3973	4946	5389	6407	6184	5697	5706	5680
1430	324	430	4153	4797	6414	7070	8203	7534	7151	6099	5971		388	430	3817	4526	5459	6177	7004	6802	6057	5916	5504		371	399	3397	3944	4825	5360	6524	6069	5682	5597	5749		371	415	3220	4085	4989	5686	6390	6321	5667	5808	5685
1440	340	446	4268	4881	6610	7066	8236	7801	6995	6277	5868		372	420	3711	4550	5495	6190	7035	7019	6017	5930	5413		372	395	3407	3966	4940	5463	6430	6246	5897	5615	5899		390	409	3194	4054	4802	5559	6358	6118	5755	5948	5783
1450	356	433	4274	4910	6702	6946	8639	7481	7106	6037	5921		392	436	3704	4567	5499	6087	6728	6947	5908	5828	5533		389	430	3442	4075	4782	5299	6504	6372	5962	5551	5732		376	412	3292	3985	4960	5548	6323	6339	5907	5658	5901
1460	339	414	4313	4918	6629	6934	8515	7512	7225	6201	6085		385	438	3827	4488	5401	6242	7065	6824	6023	6106	5661		393	432	3515	3967	4962	5340	6647	6407	5933	5648	5692		375	421	3364	4060	5098	5544	6573	6427	5937	5905	5967
1470	360	455	4213	4850	6645	7063	8303	7634	7193	6410	6236		393	440	3825	4581	5589	6308	7118	6933	6177	6067	5574		391	407	3463	4045	4958	5578	6737	6259	5868	5771	5855		382	423	3263	4129	5075	5753	6643	6462	5770	5998	5898
1480	369	440	4235	4838	6575	7093	8271	7719	7282	6314	6161		395	440	3911	4634	5615	6218	7184	7051	6230	6084	5572		397	444	3435	4086	4993	5534	6544	6356	5889	5794	6013		390	423	3197	4049	4784	5801	6400	6319	5898	6059	5750
1490	349	440	4256	4714	6527	7136	8491	7804	7315	6370	5988		403	453	3736	4686	5636	6262	7007	7055	6133	5956	5628		390	454	3525	4084	4840	5468	6690	6314	6005	5675	5955		398	428	3343	4015	5046	5643	6447	6375	6021	5939	6134
1500	347	466	4282	4983	6673	7069	8538	7652	7200	6284	6108		412	434	3903	4600	5561	6363	7099	7029	6191	6112	5914		398	445	3560	4072	5063	5448	6716	6461	6073	5674	5942		406	441	3388	4189	5110	5722	6566	6474	6035	6037	6249
1510	340	449	4378	4960	6752	6996	8717	7776	7236	6341	6266		404	466	3922	4632	5691	6320	7312	7012	6274	6175	5846		406	447	3497	3976	5061	5665	6758	6324	5910	5857	6043		415	440	3428	4162	5176	5709	6638	6649	5930	6255	6134
1520	371	462	4327	4970	6568	7025	8468	7783	7271	6442	6332		409	468	3944	4724	5785	6536	7207	7155	6310	6248	5881		407	468	3465	4131	5129	5735	6821	6329	6036	6009	6186		413	445	3298	4203	5072	5826	6569	6479	5912	6172	6125
1530	363	460	4238	4853	6643	7222	8425	7804	7434	6491	6209		420	465	3831	4798	5812	6343	7122	7328	6334	6227	5851		401	462	3551	4230	4926	5568	6713	6503	6143	5896	6202		427	456	3379	4094	5127	5840	6635	6467	6071	6174	6182
1540	375	476	4292	4866	6724	7171	8573	8022	7536	6473	6210		423	488	3875	4722	5720	6306	7081	7263	6261	6183	5863		422	474	3598	4229	5017	5532	6810	6597	6132	5876	6160		409	480	3435	4200	5217	5755	6672	6595	6170	6152	6354
1550	377	482	4333	4930	6855	7128	8666	7757	7313	6474	6290		441	501	3942	4671	5665	6599	7280	7127	6471	6334	5960		442	472	3661	4127	5142	5664	7037	6539	6208	5961	6160		421	471	3437	4280	5293	5863	6820	6666	6044	6256	6323
1560	376	459	4342	4957	6730	6993	8645	7869	7351	6590	6449		429	474	3946	4766	5753	6570	7503	7290	6404	6370	6030		415	489	3628	4132	5159	5734	7095	6372	6209	6195	6284		440	461	3373	4265	5136	5952	6747	6719	5989	6288	6241
1570	381	481	4356	5019	6768	7045	8648	7867	7305	6680	6380		452	478	4018	4773	5866	6567	7371	7358	6420	6450	5994		418	473	3573	4311	5128	5736	6730	6479	6274	6052	6391		434	467	3367	4206	5068	5929	6634	6579	6149	6346	6223
1580	380	477	4322	4965	6762	7097	8438	8098	7508	6637	6384		445	491	3927	4880	5946	6421	7378	7287	6387	6307	5885		444	487	3652	4241	5089	5799	6810	6645	6346	5956	6344		442	474	3445	4200	5252	5814	6711	6608	6342	6213	6410
1590	386	484	4219	4892	6547	7288	8619	7967	7602	6687	6471		459	519	3938	4752	5696	6443	7263	7361	6382	6311	6108		435	489	3630	4212	5167	5604	6950	6781	6339	6080	6325		442	490	3492	4254	5327	5878	6805	6875	6278	6361	6487
1600	387	475	4270	4839	6679	7208	8722	8200	7551	6635	6469		461	503	3982	4727	5771	6611	7502	7207	6518	6538	6154		453	513	3649	4241	5249	5728	6977	6698	6145	6199	6385		449	473	3469	4355	5284	5926	6840	6840	6114	6445	6655
1610	406	491	4308	4910	6672	7086	8818	7917	7363	6615	6535		443	504	4112	4834	5839	6536	7574	7385	6616	6549	6171		456	515	3601	4245	5206	5794	7081	6524	6299	6202	6477		447	494	3423	4291	5216	6052	6869	6813	6218	6532	6440
1620	387	483	4435	4889	6789	7063	8822	7870	7484	6724	6559		466	532	4065	5031	5983	6594	7564	7409	6591	6496	6055		450	501	3593	4294	5206	5856	6818	6669	6440	6297	6594		460	484	3430	4248	5244	6053	6739	6549	6308	6469	6478
1630	391	496	4391	4926	6739	7017	8642	7865	7538	6691	6583		471	524	3963	4897	6001	6492	7406	7529	6463	6414	6099		477	505	3706	4339	5169	5683	7023	6757	6508	6142	6451		469	504	3461	4241	5315	5851	6704	6824	6345	6470	6523
1640	417	513	4356	4957	6740	7072	8589	7991	7672	6747	6500		484	546	3951	4886	5858	6580	7382	7522	6600	6555	6168		451	530	3685	4241	5254	5772	7050	6789	6458	6131	6390		457	522	3497	4320	5335	5809	6782	6792	6392	6449	6611
1650	388	490	4368	4963	6683	7295	8633	8120	7663	6680	6496		456	536	4100	4826	5971	6753	7566	7287	6623	6608	6340		479	512	3810	4284	5218	5903	7117	6688	6357	6254	6513		487	509	3565	4396	5469	6078	6995	6858	6366	6496	6677
1660	405	510	4263	4889	6646	7232	8663	7985	7462	6598	6556		478	543	4215	4894	5924	6820	7785	7546	6765	6694	6433		475	524	3715	4316	5403	5832	7158	6610	6346	6353	6605		487	516	3423	4374	5339	6217	6946	6927	6291	6664	6636
1670	404	502	4292	4872	6705	7132	8753	7894	7539	6640	6649		491	547	4139	4977	6028	6885	7789	7668	6906	6786	6353		492	538	3715	4325	5188	5945	7121	6719	6528	6543	6660		474	538	3462	4280	5291	6162	6880	6881	6383	6657	6693
1680	379	515	4375	4846	6778	6970	8941	7791	7530	6767	6656		489	562	4042	5096	6036	6695	7797	7645	6657	6494	6273		490	539	3693	4418	5217	5787	7037	6782	6437	6216	6762		500	529	3536	4281	5426	6052	6863	6873	6474	6505	6696
1690	382	518	4336	4918	6711	7102	8715	7915	7737	6958	6607		469	548	4089	4999	5956	6662	7565	7621	6626	6666	6307		480	534	3724	4396	5277	5751	7135	6908	6598	6320	6693		504	543	3625	4366	5563	6055	6932	6932	6466	6747	6758
1700	395	510	4358	4955	6687	7091	8516	8097	7691	6854	6608		470	556	4138	4885	5959	6871	7573	7528	6765	6803	6396		493	534	3810	4305	5374	5882	7281	6895	6543	6410	6541		479	515	3589	4403	5471	6219	7045	7031	6378	6710	6844
1710	390	528	4274	4929	6559	7097	8561	8208	7647	6677	6521		506	550	4177	4895	5949	6800	7704	7533	6948	6665	6468		489	551	3759	4271	5412	5942	7411	6806	6485	6389	6826		502	536	3548	4416	5328	6085	7066	7096	6323	6831	6728
1720	398	527	4185	4954	6637	7199	8522	8134	7578	6629	6690		504	567	4128	4989	6059	6885	7772	7630	6931	6846	6597		494	566	3679	4258	5365	6022	7320	6700	6611	6416	6790		495	567	3423	4354	5335	6147	7176	7023	6472	6838	6812
1730	396	511	4206	4825	6444	7206	8736	8076	7549	6879	6696		501	584	4106	5050	6127	6823	7858	7737	6812	6765	6349		484	571	3702	4325	5279	5968	7119	6778	6795	6451	6971		509	569	3471	4316	5275	6169	7061	6885	6619	6757	6831
1740	396	528	4209	4911	6704	7121	8916	8059	7582	6729	6782		503	583	4142	4983	6071	6740	7722	7810	6953	6794	6414		505	571	3697	4359	5209	5827	7089	6797	6761	6326	6897		511	576	3541	4270	5281	5990	6965	6825	6522	6765	6954
1750	383	538	4230	4757	6746	7038	8821	7776	7573	6827	6854		514	607	4018	4953	6040	6932	7858	7729	6782	6780	6566		503	581	3765	4304	5236	5792	7166	6603	6634	6443	6790		511	571	3503	4351	5339	5924	6959	6827	6693	6856	6875
1760	385	543	4157	4760	6663	6913	8527	7678	7553	6805	6585		516	584	4094	4859	5975	6826	7744	7676	6681	6921	6591		517	583	3810	4305	5236	5845	7101	6717	6578	6617	6936		513	578	3559	4339	5373	6038	6781	6922	6539	6966	7016
1770	405	532	4138	4732	6508	6845	8531	7736	7518	6681	6614		509	609	4110	4893	5898	6846	7541	7504	6752	6939	6787		511	607	3708	4329	5300	5864	7019	6725	6537	6601	6932		529	591	3454	4420	5301	5982	6867	6805	6442	6900	6792
1780	393	545	4115	4610	6348	6837	8323	7736	7395	6589	6604		514	597	4183	4884	5955	6580	7522	7530	6751	7005	6546		514	592	3754	4364	5258	5793	7056	6753	6741	6488	7053		528	583	3535	4394	5317	6055	6971	6771	6377	6908	6899
1790	390	535	4041	4697	6381	6761	8600	7638	7305	6589	6649		498	626	4175	4914	6056	6632	7438	7393	6733	6948	6430		517	581	3734	4384	5302	5839	7097	6694	6557	6543	7001		510	592	3521	4386	5360	6108	6878	6976	6356	6823	7055
1800	395	535	4068	4610	6439	6787	8284	7734	7448	6582	6683		508	624	4127	4968	6029	6793	7521	7578	6853	6854	6554		526	611	3771	4420	5328	5850	7167	6752	6501	6587	6943		505	593	3592	4386	5341	6116	6924	7020	6420	6888	6975
1810	395	528	4001	4637	6379	6814	8280	7752	7407	6548	6643		522	632	4148	5011	5985	6720	7480	7554	6796	6831	6528		534	622	3786	4363	5346	5846	7188	6848	6505	6424	6921		518	612	3595	4398	5359	6051	6969	6936	6501	6796	7288
1820	410	541	4045	4702	6377	6893	8357	7726	7478	6620	6458		527	628	4131	4925	5984	6725	7619	7597	6881	6895	6517		524	617	3749	4353	5226	5869	7133	6859	6552	6503	6853		527	598	3613	4408	5377	6139	6924	6945	6533	6752	7139
1830	406	543	3993	4579	6366	6838	8283	7783	7309	6516	6375		523	615	4141	5048	5998	6846	7685	7550	6785	6738	6394		532	617	3790	4467	5345	5916	7177	6794	6581	6534	6981		521	623	3624	4436	5368	6176	6980	6977	6343	6695	7168
1840	366	545	4066	4597	6355	6769	8207	7668	7464	6545	6410		511	637	4167	5024	6050	6738	7543	7598	6794	6832	6487		521	607	3784	4430	5341	5969	7188	6820	6560	6349	6951		540	614	3598	4457	5381	6076	6942	7006	6432	6684	7189
1850	369	532	3998	4516	6267	6686	8244	7766	7441	6517	6484		520	638	4171	5051	5985	6827	7630	7631	6959	6714	6499		523	612	3742	4395	5303	5948	7210	6797	6626	6418	6883		543	617	3613	4391	5419	6155	6901	7022	6424	6699	7095
1860	386	534	3944	4577	6177	6832	8124	7725	7440	6529	6447		547	637	4131	5046	6073	6734	7727	7566	6833	6719	6455		545	629	3818	4432	5335	5912	7170	6800	6585	6432	6826		534	607	3597	4410	5510	6156	7024	6971	6547	6723	6851
1870	368	529	3951	4490	6304	6747	8087	7658	7452	6525	6421		541	642	4223	5008	6077	6708	7566	7559	6846	6731	6413		513	618	3724	4410	5288	5969	7128	6846	6574	6555	6788		544	615	3574	4406	5308	6178	6978	6957	6423	6745	6850
1880	360	531	4002	4512	6229	6722	8138	7628	7391	6667	6359		525	652	4142	5112	6027	6933	7623	7526	6886	6823	6469		549	623	3758	4415	5312	5934	7197	6813	6655	6501	6899		536	617	3584	4375	5404	6061	6939	6927	6474	6830	6940
1890	381	537	3995	4472	6133	6696	8071	7730	7403	6605	6357		536	631	4182	5113	6006	6732	7746	7702	6813	6778	6608		552	644	3833	4393	5422	5918	7134	6869	6656	6476	6834		546	616	3581	4410	5386	6056	6963	6998	6499	6832	6900
1900	362	549	3978	4542	6277	6736	8127	7701	7432	6638	6313		547	633	4168	5109	6107	6815	7677	7801	6852	6771	6525		543	631	3803	4459	5338	5992	7202	6820	6653	6567	6827		531	617	3612	4448	5517	6085	6913	6872	6593	6834	6925
1910	372	543	3937	4500	6148	6651	8135	7669	7422	6550	6353		529	657	4273	5025	6119	6816	7704	7664	6923	6849	6528		547	667	3804	4444	5315	5901	7307	6810	6694	6608	6935		540	629	3616	4473	5358	6030	7057	6967	6484	6818	6922
1920	374	542	3896	4464	6131	6638	8093	7695	7437	6663	6417		543	665	4218	5129	6067	6839	7719	7734	6915	6829	6418		544	656	3827	4446	5368	5980	7252	6801	6582	6552	6912		544	637	3649	4469	5400	6075	6935	7024	6473	6800	6880
1930	357	548	3963	4345	6157	6732	8078	7661	7462	6647	6432		524	671	4251	5071	6097	6841	7662	7767	6906	6925	6543		532	665	3828	4416	5406	5968	7259	6859	6709	6526	6844		538	656	3668	4464	5491	6055	7046	7019	6497	6795	6946
1940	364	542	3907	4454	6126	6694	8032	7698	7397	6626	6348		535	679	4251	5085	6089	6884	7801	7750	6987	6930	6603		546	656	3751	4462	5353	5950	7140	6951	6702	6562	6800		555	646	3651	4473	5453	6152	7101	6950	6518	6889	7042
1950	356	540	3826	4434	6032	6600	8113	7650	7304	6586	6376		538	671	4234	5027	6064	6923	7721	7634	6909	7011	6481		558	671	3840	4490	5362	5918	7184	6835	6551	6560	6782		547	644	3610	4444	5432	6106	6913	6933	6495	6924	6944
1960	360	526	3832	4388	6083	6662	8057	7676	7424	6644	6253		532	669	4228	5094	6111	6846	7774	7741	6934	6927	6538		555	666	3877	4453	5382	5932	7251	6818	6649	6632	6922		551	653	3652	4390	5439	6147	6955	7029	6593	6783	7002
1970	357	529	3837	4374	5979	6517	7925	7689	7494	6655	6353		538	679	4240	5088	6110	6948	7866	7733	6886	6959	6597		560	664	3840	4432	5384	5980	7274	6943	6626	6582	7041		551	667	3625	4482	5449	6208	6993	6974	6596	6854	7020
1980	347	532	3775	4382	6068	6524	8051	7775	7429	6591	6490		542	677	4265	5099	6119	6939	7873	7731	6988	7040	6585		573	671	3853	4437	5365	5976	7262	6939	6655	6582	7009		532	674	3630	4466	5439	6140	6874	7123	6614	6810	7088

## Sheet: Figure4A_RFP
	A1	A2	A3	A4	A5	A6	A7	A8	A9	A10	A11		B1	B2	B3	B4	B5	B6	B7	B8	B9	B10	B11		C1	C2	C3	C4	C5	C6	C7	C8	C9	C10	C11		D1	D2	D3	D4	D5	D6	D7	D8	D9	D10	D11
0	43	47	36	57	26	56	52	44	58	51	55		40	27	32	73	74	42	54	110	56	65	45		72	53	48	85	46	49	66	38	24	25	38		87	54	49	58	80	70	124	124	72	34	76
10	35	54	32	53	49	54	51	113	67	73	51		39	74	53	51	64	22	76	63	51	68	47		77	51	25	64	43	31	66	63	41	72	31		53	41	53	60	77	72	52	134	22	37	56
20	50	49	81	41	41	78	53	46	78	75	24		82	39	78	79	84	28	56	71	36	33	55		44	36	77	57	52	43	103	93	37	31	87		104	74	63	86	21	57	77	125	63	57	46
30	70	62	63	58	66	39	82	32	36	40	49		22	74	52	34	64	16	73	44	29	78	49		73	50	41	57	49	36	78	41	66	69	56		45	62	60	54	49	43	58	54	55	45	58
40	72	54	39	63	91	40	91	64	38	80	79		84	38	78	71	35	53	43	63	91	76	78		84	27	77	91	27	35	45	45	87	71	61		39	104	43	30	61	47	76	108	57	84	40
50	47	72	45	49	45	37	36	46	54	57	45		61	73	36	30	51	31	59	68	101	57	62		38	66	70	85	28	71	32	42	62	66	80		28	51	50	49	54	37	78	112	95	51	72
60	56	58	47	54	56	93	53	55	63	64	47		46	32	63	53	70	35	54	66	99	108	77		68	68	38	69	71	58	47	50	73	42	49		69	57	46	46	87	65	90	121	53	31	44
70	65	33	94	44	65	100	91	62	47	55	68		41	62	55	72	58	50	83	39	58	82	44		41	67	48	38	22	41	84	123	69	21	52		55	90	71	63	64	68	60	98	47	60	54
80	55	80	62	22	63	35	36	97	101	80	59		68	75	53	58	67	43	41	46	72	35	37		120	54	18	67	42	43	51	42	35	56	76		61	92	56	26	71	28	57	138	33	83	47
90	43	47	31	47	54	41	66	68	51	62	40		47	66	48	46	48	33	103	103	48	92	32		39	70	39	78	63	91	40	47	38	58	64		91	47	36	76	62	54	48	128	46	26	50
100	65	39	70	69	60	22	47	74	77	31	49		20	73	76	57	48	51	57	77	66	50	54		40	57	17	55	33	35	78	50	64	43	63		55	49	49	76	47	51	68	88	58	45	52
110	65	91	51	75	84	85	64	56	69	60	55		65	43	67	72	74	69	59	43	72	27	26		54	49	80	33	32	58	42	34	45	90	78		15	31	48	38	66	78	50	126	46	40	34
120	71	22	30	44	40	50	57	44	66	62	59		67	86	60	88	39	47	84	63	70	64	54		75	88	83	71	39	66	46	65	83	73	46		44	79	82	94	71	74	61	136	55	47	87
130	58	39	70	60	77	76	52	68	68	98	63		45	83	45	58	62	81	59	35	43	92	27		55	39	68	54	85	73	47	36	38	77	66		47	76	29	77	56	74	88	109	65	63	58
140	86	71	57	78	55	39	42	46	51	50	40		62	28	85	127	54	78	65	42	82	44	30		35	34	77	45	79	32	41	57	76	67	69		48	74	72	61	77	44	83	137	48	49	52
150	69	93	77	46	52	78	58	69	57	41	67		32	41	45	71	67	61	103	76	91	27	57		62	44	61	59	89	67	71	62	56	63	28		41	46	83	75	40	75	79	133	13	59	31
160	104	39	38	61	70	66	75	50	79	45	81		61	110	70	79	79	89	67	82	56	60	72		84	77	57	87	63	137	52	91	90	69	52		89	50	65	95	90	101	86	196	31	38	62
170	104	81	73	58	76	80	101	59	68	89	83		47	54	51	57	56	89	49	38	85	72	69		63	55	95	79	77	31	86	58	72	65	77		50	69	108	80	48	70	122	122	46	79	60
180	87	86	89	51	93	55	117	95	122	59	83		68	134	133	74	66	89	79	17	100	77	103		57	117	54	106	90	55	79	17	60	86	106		79	58	104	71	60	94	66	133	31	76	66
190	56	89	53	89	117	99	85	87	78	101	99		48	91	80	80	59	78	72	72	96	81	101		89	87	128	110	128	92	97	96	95	94	79		108	94	76	73	123	74	76	82	78	68	114
200	61	162	129	66	111	89	84	81	59	75	74		108	67	79	75	126	115	73	128	118	134	72		73	58	98	94	133	59	82	110	125	93	123		65	99	74	120	85	77	78	146	132	64	134
210	94	134	139	54	93	72	62	117	54	135	97		70	127	73	95	123	108	140	101	79	148	86		50	94	141	84	83	136	165	121	102	89	117		115	115	76	119	109	148	88	148	98	115	86
220	61	141	83	131	109	60	110	146	121	121	150		63	185	140	92	119	80	119	175	130	148	99		80	97	77	120	134	124	100	129	176	108	136		19	138	93	105	150	76	144	145	69	68	124
230	110	202	123	99	111	102	195	144	112	115	187		101	199	78	130	122	162	111	183	169	178	159		49	173	90	107	88	138	138	107	134	152	168		62	139	140	146	112	131	113	195	121	160	115
240	90	224	109	166	289	221	212	174	155	200	191		97	155	86	150	136	151	147	138	195	139	182		78	171	106	166	148	149	198	127	166	182	198		99	223	104	70	193	155	166	220	208	196	150
250	119	219	184	126	210	300	243	180	225	208	201		82	186	135	114	161	192	182	184	169	145	191		88	199	86	142	150	202	161	224	160	212	272		88	187	120	171	153	181	205	261	184	250	187
260	54	266	125	156	267	198	237	249	184	204	297		79	213	91	103	167	280	282	274	186	192	212		77	205	139	147	120	288	255	245	230	242	211		122	141	129	146	190	259	160	288	200	221	269
270	102	253	191	191	274	317	263	272	263	323	308		62	249	154	171	225	252	241	172	256	282	298		178	210	188	205	262	221	285	260	219	275	294		122	204	90	111	181	283	275	267	231	254	279
280	80	237	146	242	233	320	293	302	287	287	311		105	330	91	178	322	339	258	351	297	329	368		141	227	173	187	253	292	264	278	357	250	317		96	278	135	153	263	322	284	325	350	346	287
290	53	381	236	204	358	347	379	283	359	279	293		88	342	177	184	274	336	365	425	397	369	324		113	302	138	207	248	378	336	285	314	282	276		91	335	86	183	261	287	296	278	334	287	292
300	118	409	191	181	360	378	450	298	350	406	278		68	372	178	213	269	384	347	408	319	330	411		103	334	154	173	306	399	447	396	328	374	331		144	319	208	228	283	345	363	476	388	364	412
310	171	417	224	211	434	421	497	365	386	351	382		83	418	165	288	257	490	369	454	402	374	432		74	469	240	242	284	447	529	406	404	401	432		55	354	166	232	319	377	472	540	388	417	440
320	121	378	186	184	452	457	522	511	514	412	484		96	461	215	193	385	385	476	412	444	401	446		78	403	133	241	298	384	474	412	430	480	539		79	519	179	215	302	461	447	494	396	421	499
330	127	658	156	203	402	507	563	531	518	534	565		156	412	185	277	307	477	633	474	409	443	474		171	544	170	267	320	430	579	493	517	548	430		111	500	136	214	331	432	626	583	454	439	529
340	122	592	219	265	424	555	634	539	490	570	609		113	468	147	270	359	450	580	622	418	493	516		158	429	194	258	242	438	672	496	466	461	614		124	568	132	276	329	460	499	688	442	544	538
350	86	659	253	250	411	633	759	603	624	594	607		79	651	197	161	343	546	646	576	536	656	557		151	532	195	221	264	575	858	568	597	532	609		141	479	205	214	403	473	646	570	567	641	631
360	81	795	346	304	432	670	734	654	666	536	641		142	539	207	190	379	505	709	681	625	736	684		121	603	218	285	330	652	757	674	627	592	701		129	572	180	272	330	630	666	721	546	730	645
370	117	637	173	312	521	607	811	656	719	615	775		144	695	235	309	372	624	726	772	569	673	813		107	631	165	247	366	529	684	687	724	696	891		138	635	193	200	401	654	691	784	657	791	770
380	94	769	228	287	526	617	870	708	766	678	693		116	711	221	273	398	639	731	868	602	709	767		104	653	144	278	356	542	874	738	585	626	836		93	728	186	249	412	570	837	981	667	739	765
390	173	821	169	327	492	780	937	797	734	796	789		80	656	222	283	341	578	790	739	722	707	746		108	784	242	208	446	606	905	737	797	780	796		106	703	182	247	348	587	832	783	747	733	652
400	168	902	262	309	478	688	1045	895	749	783	665		112	831	218	271	461	641	849	780	680	798	797		119	766	177	341	400	634	914	837	864	756	875		88	856	204	232	423	724	869	1057	806	787	910
410	181	1037	227	312	461	643	957	975	825	940	777		115	907	162	270	376	659	968	1040	862	908	797		96	776	175	330	398	556	822	957	891	798	1017		142	925	204	177	422	649	814	1050	895	837	996
420	148	1000	208	291	531	768	1162	1044	885	776	906		139	955	236	360	405	599	950	1214	849	938	903		152	756	224	296	345	654	925	1107	1006	938	1047		100	783	269	251	446	568	857	1165	958	1055	858
430	110	1046	311	347	484	571	1019	1229	972	850	845		86	889	259	246	332	790	843	1141	949	902	912		138	737	245	342	395	602	1012	1026	1013	866	1094		147	970	248	221	422	652	1042	1053	1007	906	954
440	137	1147	193	326	595	714	970	1080	1051	883	965		139	917	286	272	502	646	930	1035	962	1036	918		133	936	203	369	398	806	950	918	777	938	1015		151	783	259	226	398	782	951	1088	897	1035	1117
450	187	963	247	234	507	612	1173	1221	1011	897	928		206	979	174	301	400	718	1023	1149	948	1072	921		129	947	185	257	392	603	912	1146	1135	846	998		144	878	215	238	365	614	908	1132	958	1029	1034
460	145	1181	230	378	490	628	1219	1221	1079	954	1145		118	986	208	339	407	513	849	1167	1030	1077	983		99	865	226	308	399	602	891	1070	915	1125	896		108	977	190	335	438	657	876	1189	981	1021	1021
470	158	1129	262	299	450	751	1038	1377	1057	984	892		156	1010	190	224	315	665	1036	1285	895	1168	1008		153	952	241	295	488	519	1038	1256	1054	990	1169		118	1022	289	253	326	690	961	1195	1023	910	1179
480	190	1351	232	334	448	671	1133	1416	1356	1233	1154		123	1328	242	279	503	686	1021	1298	1209	1165	1249		139	1162	231	316	431	734	969	1391	1139	1158	1334		145	1112	307	263	473	644	1161	1434	1231	1218	1263
490	136	1441	219	412	499	757	1263	1367	1367	1168	1111		255	1163	223	280	482	833	1010	1270	1350	1110	1173		159	1015	224	289	397	670	1034	1498	1344	1353	1230		139	975	250	296	382	681	942	1224	1166	1456	1075
500	195	1592	290	250	516	720	1116	1355	1532	1241	1399		142	1331	236	290	396	781	984	1357	1054	1293	1234		195	1210	281	298	374	655	981	1325	1215	1223	1175		208	1155	281	350	510	656	1068	1510	1079	1247	1281
510	148	1702	260	375	465	762	1144	1612	1564	1456	1473		141	1201	209	276	484	703	1230	1377	1245	1402	1279		139	1264	316	309	460	668	1080	1386	1246	1273	1344		195	1115	193	307	452	617	993	1345	1307	1346	1586
520	199	1852	240	389	528	745	1320	1718	1710	1604	1480		222	1504	209	269	421	788	1161	1548	1369	1420	1336		185	1325	189	325	531	658	1072	1445	1385	1444	1367		171	1323	264	324	376	704	999	1562	1266	1506	1435
530	238	2115	289	363	609	817	1373	1986	1732	1670	1751		203	1657	298	361	554	743	1343	1704	1590	1565	1454		173	1592	240	277	510	669	986	1472	1326	1621	1567		224	1404	291	371	469	561	973	1565	1368	1560	1522
540	259	2220	304	372	605	831	1233	1897	1830	1991	1809		243	1783	305	433	637	648	1208	1716	1743	1878	1675		143	1874	322	384	476	703	1193	1744	1635	1838	1643		244	1605	310	355	572	704	1035	1515	1600	1859	1927
550	286	2601	344	426	609	712	1255	1961	2103	2075	2041		235	1990	343	385	485	809	1274	1831	1737	1959	1884		228	1617	302	360	516	689	1214	1567	1625	1992	1925		251	1790	293	327	469	713	1142	1563	1520	1978	1821
560	240	2829	338	386	573	822	1343	1881	2215	2369	2117		214	2125	307	303	578	786	1278	1752	1862	2302	1941		247	1928	304	363	487	680	1143	1763	1701	2001	2077		174	1994	308	333	497	751	1234	1707	1910	2177	2231
570	276	3018	272	449	536	903	1316	2123	2571	2447	2598		224	2219	263	343	658	835	1329	1809	1965	2342	2372		264	2134	265	421	552	744	1202	1655	1888	2149	2240		324	2343	327	432	556	725	1166	1684	1909	2401	2216
580	358	3214	378	480	550	909	1169	2162	2463	2709	3102		218	2538	426	394	570	854	1233	1806	2065	2691	2309		287	2491	288	459	567	777	1109	1776	1982	2548	2499		283	2117	373	418	592	754	1143	1973	1967	2576	2583
590	352	3331	324	570	743	998	1487	2165	2647	2763	3047		321	2858	409	391	628	863	1123	1985	2073	2661	2659		252	2811	346	369	470	853	1233	1843	2159	2549	2716		265	2290	261	414	552	670	1318	1913	2024	2759	2876
600	327	3624	403	460	745	827	1357	1864	2865	3077	3498		331	3147	418	428	610	848	1199	2018	2211	2627	2811		373	2682	376	419	600	663	1286	1849	2460	2631	2784		357	2603	392	411	558	796	1099	1892	2312	2926	3306
610	317	4083	291	536	733	904	1408	2246	2903	3243	3508		329	3222	324	590	558	833	1224	2062	2254	2968	3165		271	3213	372	468	528	795	1498	1764	2411	2915	3338		296	2870	308	508	431	860	1196	1936	2211	3080	3215
620	315	4197	363	482	655	906	1541	2043	2870	3727	3633		405	3485	348	391	651	966	1347	2091	2083	3177	3589		302	3564	462	464	641	814	1320	1821	2239	2961	3476		384	3072	397	483	548	793	1238	1822	2420	3134	3562
630	342	4644	365	495	807	958	1538	2221	2920	4001	4315		420	3643	410	346	627	870	1315	2055	2406	3358	3533		352	3373	408	422	592	727	1302	1906	2108	3356	3647		410	3220	413	496	501	727	1271	1923	2496	3274	3848
640	438	4643	465	521	637	915	1511	2455	3133	4068	4172		401	4100	407	424	534	916	1269	2113	2486	3522	4028		311	3618	357	472	589	912	1121	1880	2528	3385	3929		347	3636	383	573	675	876	1287	2167	2472	3587	3967
650	320	5205	456	541	704	995	1523	2323	3173	4434	4450		430	3787	425	525	758	883	1267	2362	2688	3836	4073		417	3957	386	425	720	874	1443	1875	2336	3434	4390		395	3368	443	474	560	769	1245	1904	2413	3758	4103
660	396	5501	490	523	780	916	1521	2386	3333	4375	4668		369	4150	525	521	706	827	1426	1973	2641	3790	4171		475	3598	528	464	586	900	1415	2004	2742	3582	4307		379	3787	382	432	638	713	1250	1917	2722	3806	4278
670	463	5378	484	614	691	1138	1708	2547	3147	4455	5169		463	4446	446	607	691	886	1289	2107	2614	3692	4416		406	3932	549	577	619	914	1263	1912	2806	3449	4386		441	4120	402	531	742	839	1250	1905	2390	3876	4547
680	452	6221	524	603	774	1061	1514	2353	3404	4363	4990		434	4559	404	521	650	1108	1411	1959	2889	3812	4665		377	4420	417	588	716	919	1283	1995	2656	3842	4831		421	4413	450	573	600	954	1212	1977	2724	3844	4760
690	438	6233	589	640	805	995	1587	2525	3532	4451	5270		468	4655	475	500	683	1008	1310	2131	2697	3934	5010		483	4797	499	494	660	990	1607	1932	2410	3802	4943		415	4388	518	588	650	919	1328	1682	2692	4056	5075
700	484	5821	631	591	838	943	1358	2332	3151	4732	5395		483	4806	623	552	821	1031	1283	2075	2789	4072	4948		391	4766	427	521	756	980	1382	1903	2807	3725	5196		441	4560	577	624	765	903	1185	2114	2631	3659	5292
710	484	6281	575	547	815	1112	1767	2646	3491	4774	5631		353	5090	601	699	674	1027	1396	2125	2873	3907	5116		445	4761	549	553	728	948	1429	1950	2597	3765	5032		424	4678	451	469	683	850	1227	2057	2722	4061	5382
720	516	6455	596	673	733	1047	1609	2423	3409	4874	5850		451	4914	672	624	729	960	1364	2022	2731	4352	5179		364	5265	459	605	787	1009	1371	1988	2857	3965	5400		481	4370	472	550	708	974	1473	2141	2809	4253	5407
730	530	6661	606	698	808	1164	1491	2512	3481	4961	6052		486	5520	490	605	657	1015	1485	2165	2770	4094	5309		500	5336	499	590	679	1001	1272	1738	2693	3954	5685		484	5184	471	607	793	823	1478	2070	2597	4334	5328
740	542	7122	508	625	739	1135	1650	2465	3340	5417	5938		431	5459	569	606	851	1047	1170	2143	2887	4611	5287		532	5372	538	456	682	921	1250	2095	2694	4145	5412		443	5433	578	626	781	963	1442	2016	2880	4121	5637
750	488	7143	628	662	841	985	1589	2680	3404	4966	6086		504	6316	503	594	852	1023	1339	2165	2765	4345	5485		628	5356	627	599	857	936	1387	2145	2759	4246	6014		520	5404	585	587	827	927	1235	2084	2891	4618	5874
760	625	7433	727	778	861	1141	1586	2522	3613	5024	6086		516	6446	528	603	860	1046	1341	2165	3388	4267	5728		475	5667	689	663	719	972	1434	2127	2789	4239	6085		586	5690	527	699	666	1030	1411	2217	2956	4306	5828
770	600	7646	677	711	1067	1101	1717	2527	3488	5290	6550		491	6180	591	701	830	1047	1482	2243	3009	4377	5857		444	5704	628	572	806	1036	1197	2204	2831	4167	6049		535	5936	485	603	633	932	1467	2188	2780	4555	5845
780	651	7819	658	736	886	1168	1519	2584	3391	5189	6941		601	7020	616	698	692	1079	1361	2057	2582	4326	6156		543	5949	640	718	791	993	1405	2202	3046	4292	5975		603	6139	534	590	755	1030	1439	2188	3026	4446	6417
790	573	7718	646	891	991	1120	1707	2390	3507	5719	6496		678	6563	537	726	713	1037	1464	2274	2968	4473	6206		606	6677	744	665	790	918	1468	1969	2934	4298	5981		494	5914	603	721	921	955	1363	2038	2680	4323	6433
800	622	8433	650	806	951	1020	1657	2739	3568	5190	6682		576	6946	624	800	946	1082	1263	2262	2930	4564	5741		539	6036	643	636	681	975	1458	1887	2981	4228	6391		583	6349	497	610	890	1026	1441	2039	2947	4456	6546
810	685	8201	657	897	984	1240	1627	2463	3675	5091	6584		525	6997	667	723	1021	1149	1370	2272	2850	4522	5909		504	6063	652	712	756	1176	1391	1820	2769	4359	6594		536	6378	655	671	758	1070	1466	2036	2944	4259	6705
820	626	8709	683	732	913	1137	1743	2589	3951	5715	6860		577	6927	635	729	902	1085	1374	2201	3079	4560	5760		624	6455	653	668	833	937	1629	2097	2902	4272	6637		519	6884	607	831	735	1049	1412	2200	3064	4572	6214
830	700	9150	802	759	1056	1134	1619	2413	3476	5545	7059		588	7100	754	732	937	1032	1352	2155	2872	4670	5981		609	6977	697	751	849	1079	1512	2299	2842	4415	6595		651	6585	626	778	645	1235	1504	2146	2947	4441	6066
840	727	9189	752	732	961	1309	1584	2755	3750	5562	6960		552	7315	583	781	750	1199	1372	2215	2967	4401	6087		614	6675	750	754	896	1074	1411	2043	2917	3952	6527		733	6826	669	761	740	1103	1356	2094	3045	4273	6491
850	648	9157	644	808	971	1252	1814	2654	3658	5344	7129		680	7719	719	866	819	1016	1735	2216	3284	4630	6216		605	7380	567	880	861	1024	1634	2095	2902	4317	6220		547	7232	723	721	930	1092	1583	1991	3243	4751	6618
860	717	9781	846	914	986	1129	1580	2470	3598	5574	6767		736	7824	662	735	1027	1171	1431	2240	3173	4525	6249		623	7476	634	872	724	1053	1344	2143	2971	4376	6754		766	6727	660	691	1030	1097	1469	2039	3081	4364	6588
870	656	9469	872	849	1130	1165	1817	2646	3775	5319	7257		595	7736	785	852	851	1194	1559	2236	3033	4629	6212		716	7151	586	894	852	1141	1528	1998	2926	4459	6638		615	7037	773	715	784	1071	1377	2118	3089	4257	6676
880	653	9688	781	844	898	1259	1907	2716	3575	5169	6654		665	8298	663	733	908	1170	1592	2121	3141	4626	6555		723	7626	816	791	821	1098	1432	2102	3072	4368	7006		714	7803	782	769	835	1072	1484	1995	2950	4491	6533
890	717	9737	834	976	976	1250	1760	2493	3704	5706	6886		571	8935	774	724	1059	1146	1445	2208	2829	4562	6093		754	7658	730	739	941	1015	1516	2209	2938	4583	6675		693	7398	894	637	895	982	1510	2023	2945	4677	6782
900	761	10181	817	879	1141	1449	1818	2431	3765	5399	6788		779	8503	721	889	1081	1309	1359	2405	2811	4574	6526		692	7978	709	838	814	1097	1382	2098	2981	4234	6594		603	7969	771	736	836	1058	1500	2182	2883	4633	6553
910	735	10517	875	908	966	1268	1678	2329	3724	5514	6979		739	8443	686	823	857	1063	1413	2354	3034	4490	6844		723	7853	833	776	925	1001	1452	2165	3008	4472	6613		739	7794	779	885	930	1034	1541	2142	2874	4587	6642
920	729	10404	989	881	981	1359	1744	2554	3693	5710	7056		741	8568	752	724	859	1229	1588	2437	2899	4484	6641		644	8123	676	837	905	1091	1506	2014	2908	4296	6982		840	7869	710	855	880	1121	1526	2131	2844	4691	7293
930	767	11016	896	1056	1074	1396	1737	2616	3589	5362	7151		743	8689	886	977	1116	1163	1434	2004	3249	4654	6344		735	8239	763	991	923	1250	1599	2139	2897	4086	7084		792	8106	701	997	1003	1083	1527	2297	2814	4820	6867
940	694	10860	971	940	1161	1522	1692	2715	3704	5869	7169		754	9880	872	889	956	1146	1710	2307	3040	4523	6385		771	8663	804	849	1010	1064	1608	1937	2993	4487	6620		669	8407	703	752	1105	1350	1411	2255	3079	4637	7002
950	822	10735	822	875	1159	1315	1683	2581	3655	5391	7360		755	8988	901	790	1048	1248	1507	2254	3119	4367	6300		819	8690	724	873	918	1013	1581	2228	2852	4579	6527		877	8174	808	899	863	1299	1562	2213	2802	4680	6567
960	947	11253	948	1125	1072	1211	1845	2496	3637	5720	7399		789	9448	866	927	939	1244	1663	2188	3113	4368	6017		742	9265	803	886	1000	1133	1479	2204	2842	4121	6612		843	8606	815	788	944	1310	1577	2264	3105	4714	6808
970	898	10717	945	986	1240	1369	1712	2669	3676	5605	7137		851	9567	904	952	1083	1216	1546	2358	3056	4525	6204		835	8728	826	797	866	1117	1568	2101	2872	4275	6651		694	8514	860	819	907	1064	1698	2362	3109	4752	7055
980	786	11272	1039	1011	1007	1228	1817	2647	3814	5324	6895		786	9821	881	1120	1009	1110	1636	2105	3096	4554	6180		767	9030	848	906	1120	1149	1608	2254	3049	4218	6811		823	8679	828	1002	999	1219	1584	2139	2939	4456	6983
990	833	11888	909	1111	1111	1329	1757	2791	3740	5360	7245		872	10098	841	993	1029	1258	1529	2374	3021	4364	6341		700	8910	835	927	845	1102	1619	2074	2943	4240	6417		871	8935	835	965	952	1080	1655	2159	2830	4862	6825
1000	902	11619	916	942	1224	1347	1861	2818	3746	5725	6890		910	9783	856	968	1049	1243	1590	2444	3204	4570	6580		809	9078	931	885	1019	1257	1466	2217	2931	4365	6535		837	9117	886	729	1071	1250	1483	2234	2972	4402	6850
1010	904	12802	1046	1048	1147	1523	1874	2583	3723	5447	7184		859	10116	996	824	1004	1319	1655	2339	2988	4557	6836		755	9569	930	931	1050	1023	1402	2169	3079	4351	6407		939	9147	832	972	1096	1243	1681	2096	2929	4498	6787
1020	892	12126	922	1196	1148	1458	1781	2640	3653	5659	7457		830	10201	913	1124	1056	1346	1626	2340	3236	4383	6366		1017	9651	1000	875	1037	1176	1626	2238	2794	4150	6658		767	8981	937	938	1145	1283	1618	2092	3271	4497	6755
1030	961	13006	959	1044	1316	1425	1820	2729	3933	5418	6914		958	10274	1048	1008	1037	1271	1800	2358	3167	4560	6217		926	8992	915	1008	1226	1169	1712	2292	2774	4081	6668		798	9461	929	1058	1123	1339	1577	2117	2849	4510	6787
1040	1010	13034	1124	1126	1160	1388	1890	2689	3678	5565	7161		798	10926	1163	1102	1060	1239	1697	2533	2952	4195	6589		917	10117	1088	1030	1166	1267	1539	2130	2826	4111	6607		783	9460	840	787	1059	1211	1616	2086	2957	4686	6843
1050	1088	12596	1010	1103	1260	1534	1786	2783	3626	5503	6926		767	10945	1036	1091	1173	1333	1644	2296	2963	4276	6580		749	9699	1033	1033	965	1119	1621	2339	2980	4448	6656		958	9356	904	1109	978	1345	1535	2237	2956	4762	7005
1060	1008	12756	1102	1094	1299	1468	1704	2784	3683	5199	6759		889	11089	951	1014	1207	1318	1746	2495	3017	4359	6592		913	10095	938	1045	1122	1128	1698	2299	2864	4165	6298		951	9469	888	1154	975	1187	1546	2025	2874	4338	6699
1070	905	13250	890	1136	1296	1503	1948	2867	3641	5336	6907		828	11280	983	1031	1075	1413	1606	2387	3203	4431	6463		982	9907	972	993	1125	1215	1664	2160	3049	4210	6446		964	10090	959	1021	1213	1164	1572	2176	2857	4390	6513
1080	964	12835	1145	1110	1259	1390	1865	2672	3659	5345	6820		993	11337	1134	1060	1160	1510	1667	2262	3050	4316	6200		841	9996	920	967	1020	1188	1664	2259	2936	4116	6976		921	10303	975	1020	1136	1329	1507	2127	2722	4407	6748
1090	985	13157	1044	1239	1186	1537	2080	2726	3729	5500	7209		902	11167	1007	1053	1121	1521	1635	2324	3091	4360	6298		950	10621	886	903	1014	1306	1629	2253	2944	4434	6488		908	10226	968	1106	1110	1309	1634	2224	3159	4591	6964
1100	1008	13235	1142	1310	1206	1553	2098	2758	3555	5483	6996		937	11645	986	1094	1254	1360	1578	2327	3014	4576	6296		902	10806	1017	887	1224	1301	1560	2338	3032	4206	6889		942	10438	816	870	1154	1425	1622	2276	2985	4625	6737
1110	1146	13486	1165	1144	1288	1552	1908	2879	3625	5453	7095		1043	11964	1019	1059	1105	1306	1696	2448	3037	4326	6313		1009	10703	986	1018	1213	1268	1771	2395	2923	4388	6352		1081	10490	954	1022	993	1469	1686	2321	2812	4329	6574
1120	1221	14146	1025	1198	1284	1505	2163	2729	3559	5120	6984		1011	12225	1145	1177	1165	1630	1703	2236	3156	4460	6338		1018	10664	934	1076	1190	1268	1695	2251	3054	4008	6685		909	10125	998	1202	1135	1353	1751	2274	2635	4156	6685
1130	924	14302	1231	1431	1429	1697	1890	2808	3591	5493	7026		965	11695	1221	1176	1241	1493	1906	2302	2823	4404	6063		1037	11012	1193	1114	1177	1497	1785	2112	2781	4183	6566		987	10705	1075	996	1074	1466	1622	2221	2877	4545	6486
1140	1073	15017	1139	1145	1388	1503	2037	2817	3637	5380	6810		1016	11967	1082	1235	1326	1336	1824	2356	3109	4725	5884		952	10730	1087	1082	1243	1289	1790	2170	2759	4232	6711		905	10945	1013	1044	1168	1264	1566	2255	2733	4601	6681
1150	1109	14627	1111	1157	1316	1532	1895	2766	3601	5588	6391		981	12306	1036	1168	1373	1505	1774	2243	3062	4658	6225		886	11490	1016	1236	1217	1296	1787	2085	2918	4196	6564		826	10572	1093	1091	1283	1181	1595	2350	2921	4538	6428
1160	1056	14663	1106	1298	1441	1509	2020	2581	3711	5093	6463		938	12549	1137	1073	1177	1576	1646	2322	3105	4418	6231		987	11529	1074	1199	1153	1328	1723	2190	2947	4464	6138		949	11053	1107	1107	1129	1275	1660	2299	2817	4257	6354
1170	965	14569	1193	1179	1437	1589	2074	3017	3939	5497	6704		908	13082	1117	1149	1205	1359	1880	2500	2956	4240	6205		1091	11812	1064	1051	966	1432	1780	2406	2955	4188	6811		946	10894	1086	1006	1301	1391	1622	2472	2792	4659	6312
1180	1087	15108	1164	1132	1286	1602	1937	2611	4033	5470	7209		1003	12946	1168	1385	1301	1393	1756	2385	3010	4233	6284		855	11338	1099	1109	1281	1306	1565	2249	2988	3961	7039		975	11191	1208	1109	1202	1505	1715	2463	3135	4442	6750
1190	1066	15197	1041	1167	1576	1724	1983	3040	3642	5270	6645		1033	12923	1071	1111	1261	1380	1728	2253	3173	4568	6460		1108	11235	1055	1107	1228	1300	1608	2307	2640	4128	6365		978	11620	1053	1033	1196	1331	1735	2252	2759	4412	6748
1200	1101	16127	1121	1213	1455	1573	1992	2918	4158	5568	6839		940	13437	1134	1291	1385	1424	1717	2522	3059	4234	6138		999	11830	1147	1055	1169	1461	1760	2216	2919	4422	6594		1059	11346	1218	1124	1177	1486	1640	2165	2733	4286	6453
1210	1171	15685	1471	1421	1423	1727	2064	2916	3715	5446	6532		919	13570	1344	1165	1243	1573	1889	2530	3050	4845	6297		1017	12453	1162	1065	1364	1304	1824	2456	3111	4246	6551		956	11828	1073	1226	1233	1312	1653	2415	2908	4230	6274
1220	1232	16039	1245	1461	1475	1623	2043	3083	3585	5460	6716		1008	13577	1217	1246	1406	1429	1853	2491	2979	4600	5990		910	12361	1051	1121	1165	1188	1817	2155	2940	4282	6088		1013	11572	1065	1297	1212	1406	1660	2478	2972	4205	6851
1230	989	16293	1370	1227	1522	1594	1917	2720	3633	5271	6913		895	12963	1236	1332	1215	1357	1775	2313	2792	4229	6049		1059	12508	997	1059	1193	1469	1588	2380	2998	4378	6345		1003	12084	1158	1079	1131	1496	1833	2173	2924	4437	6363
1240	1211	16634	1168	1334	1655	1542	1830	2758	3995	5515	6770		1161	13950	1206	1312	1411	1508	1549	2589	3345	4410	5837		1005	13212	948	1167	1253	1408	1821	2083	3076	4059	6469		891	12099	1169	1154	1167	1318	1625	2483	2976	4328	6552
1250	1064	16332	1277	1247	1294	1597	1964	2766	3612	5559	6787		1067	13264	1109	1226	1287	1512	1877	2348	3261	4512	6135		906	12251	1160	1038	1197	1347	1769	2558	2951	4221	6222		1125	12337	1118	1069	1401	1501	1668	2324	3179	4395	6749
1260	1046	15951	1301	1168	1516	1670	2113	2807	3714	5616	6710		1031	13929	1208	1151	1247	1421	1687	2666	3002	4611	6297		917	12527	1081	1108	1071	1352	1685	2232	2879	4124	6687		959	12340	944	1165	1248	1395	1822	2296	2890	4370	6527
1270	1171	16668	1424	1582	1491	1561	2049	2882	4024	5351	6769		1128	13953	1183	1268	1477	1488	1922	2509	3129	4439	6161		1122	13161	1021	1207	1071	1390	1705	2285	2958	4041	6683		1074	13223	1259	1116	1287	1349	1837	2305	3108	4445	6955
1280	1205	16197	1216	1209	1558	1675	1828	2652	4034	5286	6945		936	14554	1218	1283	1150	1449	1691	2547	3270	4475	6045		1045	12876	1195	1147	1495	1456	1746	2084	2880	4187	6613		1059	12703	1053	1165	1234	1289	1741	2109	2909	4363	6582
1290	1232	17156	1243	1279	1280	1713	2034	2618	3588	5367	6830		1125	13889	1201	1302	1409	1544	1912	2559	3280	4386	6138		884	12974	1088	1139	1280	1429	1819	2379	2958	4235	6704		1149	12992	1107	1112	1311	1564	1774	2114	2990	4700	6359
1300	1202	16517	1256	1378	1447	1543	2177	2934	3806	5403	6784		1281	14660	1187	1254	1550	1421	1844	2418	2959	4579	5976		1135	12905	1104	1014	1247	1235	1551	2314	2946	3895	6483		1139	13172	1080	999	1249	1543	1655	2181	2957	4739	6736
1310	1115	16353	1352	1424	1592	1584	2083	2849	3658	5317	6657		1136	14691	1371	1152	1193	1509	1956	2553	3068	4634	6010		1019	13604	1088	1082	1292	1488	1907	2334	2800	4506	6505		1073	12874	1135	1177	1360	1291	1929	2403	3034	4312	6898
1320	1329	16714	1338	1441	1673	1662	2131	2718	3657	5384	6987		1132	14680	1207	1224	1485	1483	1767	2668	3107	4407	6129		986	13744	1056	1085	1212	1307	1860	2492	3098	4589	6304		1030	12795	1073	1040	1249	1422	1883	2341	2948	4389	6597
1330	1095	16866	1283	1292	1754	1525	2011	2850	3827	5248	6506		1031	14691	1122	1156	1304	1635	1934	2430	3099	4387	5964		1156	13790	1248	1257	1159	1607	1789	2241	3104	4114	6549		1179	13963	1106	1088	1148	1340	1677	2390	3088	4374	6773
1340	1130	17299	1432	1595	1609	1677	2300	2657	3859	5357	7090		1065	14933	1303	1404	1331	1616	1970	2379	2951	4236	6319		1117	13646	1073	1225	1296	1277	1865	2424	3021	4271	6276		1031	13112	1198	1101	1196	1362	1675	2269	3147	4467	6464
1350	1139	17453	1265	1441	1441	1989	2340	2777	3814	5444	6749		1136	14678	1247	1112	1544	1524	1768	2387	3140	4475	6118		1060	13398	1132	1266	1271	1508	1674	2347	2892	4278	6209		1103	13693	1146	1285	1277	1297	1867	2306	2832	4307	6595
1360	1160	17541	1287	1641	1507	1721	2118	2703	3641	5399	6706		1109	14129	1187	1188	1361	1560	1901	2604	3401	4596	6156		1051	13498	1245	1301	1318	1431	1796	2293	3148	4145	6271		1284	12739	1068	1212	1336	1432	1786	2293	2840	4558	6201
1370	1165	17204	1467	1323	1661	1518	1996	2910	3590	5673	7237		1169	14864	1315	1179	1389	1405	1896	2350	3226	4291	6022		1056	13938	1085	1185	1217	1416	1734	2213	2870	4236	6159		1164	13085	1152	1049	1143	1470	1827	2496	2802	4332	6437
1380	1247	17881	1354	1297	1469	1670	2176	2979	3727	5951	6821		1064	15128	1405	1244	1199	1698	1834	2538	2900	4618	6094		1126	13205	1142	1143	1249	1604	1864	2389	3189	4231	6194		1033	14177	1139	1026	1274	1386	1798	2408	3130	4575	6613
1390	1192	17805	1549	1394	1646	1743	2332	3005	3909	5489	6564		1118	15310	1269	1217	1365	1576	1983	2211	3114	4528	5928		1056	14494	1192	1107	1384	1337	1727	2339	2784	4320	6119		1055	13296	1115	1094	1141	1501	1719	2428	2887	4241	6157
1400	1289	17669	1383	1564	1678	1871	2380	2629	3551	5181	6497		1081	14703	1208	1331	1375	1690	1768	2467	2966	4345	5921		1245	14131	1059	1330	1326	1544	1791	2252	2997	4232	6737		1102	13737	1028	1182	1315	1499	2095	2319	2907	4438	6276
1410	1149	18036	1403	1393	1551	1715	2198	2851	3607	5363	6671		1157	15484	1392	1175	1459	1646	1834	2384	3249	4464	6200		1203	13796	1278	1299	1165	1218	1639	2329	3042	4219	6069		1101	13430	1104	1201	1370	1410	1719	2236	2947	4495	6225
1420	1370	17744	1508	1381	1575	1730	2237	2707	3865	5402	6732		1094	15179	1234	1473	1279	1600	1864	2420	3038	4656	5979		1117	13558	1147	1123	1167	1564	1740	2363	3160	4183	6163		1088	13871	1074	1133	1402	1484	1823	2428	3048	4285	6341
1430	1343	18344	1378	1466	1612	1670	2028	2803	3948	5154	6873		1289	15563	1146	1194	1390	1734	1947	2550	3064	4571	6080		1071	14634	1197	1207	1366	1570	1843	2287	2993	4205	6061		1291	14538	1162	1135	1371	1458	1781	2160	2779	4597	6285
1440	1286	19187	1409	1586	1718	1820	2136	3144	3798	5513	6255		1106	15099	1246	1325	1464	1790	1865	2787	3065	4343	5602		1068	14451	1159	1132	1356	1560	1719	2298	3001	3918	6150		1155	13805	1100	1364	1262	1335	1713	2286	3044	4400	6115
1450	1296	18191	1503	1687	1625	1813	2142	2730	4010	5480	6420		1226	15435	1178	1306	1437	1626	1844	2285	3063	4124	6179		1074	14664	1185	1170	1305	1484	1656	2165	2831	4338	6665		1156	13875	1171	1197	1445	1373	1636	2387	2880	4281	6450
1460	1238	18273	1274	1352	1595	1839	2220	2786	3824	5649	6597		1111	15622	1588	1181	1456	1621	1893	2292	3061	4627	6071		1062	14851	1349	1230	1414	1426	1793	2380	2934	3888	6159		1178	13985	1090	1382	1285	1475	1912	2251	2923	4416	6420
1470	1249	18475	1342	1645	1828	1798	2113	2985	3810	5308	6496		1278	15813	1273	1468	1436	1776	1996	2555	2988	4546	6004		1184	14888	1330	1237	1347	1614	1820	2237	2937	4357	6120		1224	14404	1072	1232	1446	1407	1776	2282	2859	4265	6564
1480	1167	18611	1502	1646	1808	1842	2174	2842	3696	5186	6643		1258	15262	1312	1326	1350	1555	2082	2637	2998	4402	5627		1097	14834	1191	1244	1336	1595	1750	2374	2839	4383	6121		1056	14342	1131	1168	1391	1373	1676	2321	3086	4239	6208
1490	1158	18377	1410	1496	1582	1813	2264	3038	3839	5397	6292		1286	15164	1420	1570	1552	1583	1825	2499	2971	4284	5735		1103	14536	1197	1235	1308	1461	1651	2423	2914	4258	6176		1123	14603	1223	1049	1287	1369	1799	2482	2983	4102	6209
1500	1017	18327	1340	1362	1882	1897	2318	2626	3824	5360	6728		1118	15952	1318	1257	1507	1485	2041	2379	3017	4057	6115		1134	14087	1282	1306	1299	1505	1862	2301	2931	4071	5857		1202	15089	1168	1233	1205	1421	1854	2319	2762	4325	6036
1510	1255	19302	1523	1424	1823	1723	2270	3011	3846	5307	6962		1351	16075	1297	1442	1475	1731	1890	2377	3152	4294	6266		1030	14457	1203	1339	1223	1496	1902	2337	3066	3970	6265		1322	14161	1232	1185	1460	1477	1870	2468	2898	4460	6235
1520	1313	19751	1380	1447	1756	1979	2223	2888	4219	5433	6802		1353	15983	1309	1280	1298	1821	2143	2542	3130	4467	6102		1205	15162	1246	1322	1314	1689	1872	2361	2906	4273	6250		1122	14213	1261	1192	1473	1505	1751	2341	2830	4529	6103
1530	1393	19728	1581	1542	1653	1841	2048	2743	3729	5103	6539		1104	16228	1484	1339	1499	1530	1946	2456	2994	4344	5658		1315	14752	1220	1304	1380	1526	1627	2411	3086	4349	6169		1072	14138	1206	1097	1306	1457	1709	2689	2988	4133	6223
1540	1351	19489	1637	1547	1827	2039	2335	2988	3954	5429	6481		1159	16633	1381	1356	1421	1597	1943	2417	2881	4246	6033		1287	14826	1345	1242	1236	1734	1930	2301	2992	3969	5958		1189	14655	1268	1332	1269	1553	1834	2352	2968	4257	5874
1550	1171	18948	1437	1555	1685	1741	2255	2796	3643	5323	6480		1356	16709	1461	1367	1625	1701	1990	2581	3220	4468	6005		1085	15176	1256	1410	1224	1479	1647	2227	2689	4171	6015		1272	15005	1195	1486	1375	1529	1813	2294	2784	4493	6271
1560	1197	19098	1607	1680	1845	1867	2462	2780	3715	5162	6462		1187	16416	1388	1703	1568	1762	1803	2356	3251	4588	5661		1163	15277	1325	1421	1354	1553	1789	2162	2777	4050	6159		1189	14728	1280	1421	1479	1382	1792	2406	2885	4418	6308
1570	1228	19438	1314	1614	1628	1925	2192	2753	3473	5295	6315		1299	16321	1361	1551	1635	1792	1987	2611	3239	4332	5774		1337	15550	1263	1411	1438	1847	1805	2357	2860	3975	5932		1253	14850	1062	1231	1343	1788	1833	2301	3002	4268	6084
1580	1135	19337	1468	1713	1679	1863	2325	2908	3873	5405	6947		1328	16897	1428	1508	1399	1658	1994	2735	3097	4278	5398		1209	15026	1340	1205	1266	1551	1796	2272	2929	4022	6168		1177	15312	1323	1314	1373	1470	1797	2255	2912	4223	6320
1590	1219	19923	1373	1412	1678	1932	2318	2955	3852	5199	6569		1105	16777	1412	1445	1555	1610	1868	2556	2895	4710	6137		1276	15415	1525	1279	1398	1429	1839	2514	3102	4207	6284		1122	15541	1246	1173	1474	1580	1904	2404	2998	4275	5949
1600	1433	19094	1678	1601	1612	2115	2210	2935	3940	5288	6365		1259	17034	1325	1361	1647	1714	1932	2551	3050	4531	5844		1315	15986	1327	1387	1397	1631	1773	2323	2990	4238	6019		1214	15026	1155	1456	1396	1654	1851	2489	2964	4359	6220
1610	1264	19447	1339	1534	1831	1962	2256	3150	3567	5413	6382		1352	17215	1593	1441	1600	1772	2242	2470	3056	4124	5913		1106	15746	1505	1252	1558	1775	2001	2098	3003	4101	6172		1250	14441	1285	1492	1361	1618	1870	2590	2982	4555	6002
1620	1255	19583	1455	1473	1712	1878	2259	2823	3800	5309	6611		1308	17188	1475	1411	1681	1689	2001	2449	3086	4366	5895		1156	15937	1303	1250	1330	1693	1959	2556	3002	4281	5902		1110	15294	1329	1241	1407	1671	1886	2393	2855	4162	6116
1630	1163	19387	1513	1672	1672	1816	2300	2765	3657	5366	6380		1235	16839	1292	1490	1678	1727	1935	2496	2937	4233	5623		1166	15434	1298	1480	1399	1431	1834	2554	3119	4145	5896		1326	15658	1154	1157	1506	1405	1920	2435	3039	3963	6414
1640	1172	19370	1495	1576	1647	1853	2306	2969	3996	5353	6602		1278	17138	1471	1604	1529	1796	2201	2571	3152	4471	6014		1214	16291	1334	1331	1400	1506	2108	2296	2893	3865	5844		1263	15375	1248	1319	1403	1531	1813	2407	2737	4001	6450
1650	1236	19470	1564	1545	1734	2036	2097	2808	4004	5431	6555		1343	17497	1459	1515	1458	1726	2110	2555	3082	4474	6020		1162	16007	1343	1300	1463	1453	1922	2255	2704	4136	6082		1121	15426	1387	1403	1406	1491	2000	2537	2716	4099	6097
1660	1443	19599	1469	1524	1804	1968	2499	2833	3982	5289	6215		1324	17670	1489	1650	1562	1787	1988	2801	3438	4380	6025		1206	16197	1345	1422	1543	1675	1959	2184	2933	4129	5995		1269	15604	1324	1456	1344	1586	2344	2472	2966	4544	6346
1670	1288	20363	1609	1507	2018	2102	2446	2890	3581	5299	6426		1180	17617	1581	1638	1651	1788	2109	2515	3321	4278	5607		1215	16079	1368	1421	1577	1516	1850	2368	2985	4119	5951		1305	16008	1290	1356	1428	1418	1743	2211	3013	4269	6032
1680	1300	19437	1586	1689	1799	1869	2362	2983	3632	5329	6073		1296	18385	1424	1527	1785	1850	2161	2604	2981	3995	6043		1429	16418	1254	1336	1329	1468	2001	2474	3245	4174	6377		1298	15635	1219	1361	1527	1572	1934	2261	3130	4326	6279
1690	1180	19932	1517	1490	1734	1880	2399	2954	3730	5831	6307		1337	18202	1477	1351	1722	1753	2083	2789	3114	4277	5858		1318	16378	1532	1446	1440	1456	1846	2643	3129	3874	6227		1291	16411	1326	1386	1413	1763	1993	2458	3075	4196	6598
1700	1276	19426	1638	1553	1562	1869	2109	3022	3673	5072	6057		1205	17719	1445	1479	1590	1672	2000	2603	3095	4233	5833		1261	16573	1437	1403	1481	1593	1843	2455	3023	4129	5977		1294	15692	1311	1238	1510	1609	1948	2502	3041	4225	6514
1710	1193	19790	1335	1729	1676	2128	2172	3095	3660	5352	6634		1263	17506	1435	1547	1641	1820	2043	2647	2973	4202	5947		1251	16262	1424	1412	1508	1715	1967	2326	2903	3898	5903		1332	15313	1250	1392	1449	1694	1965	2397	2892	4130	5958
1720	1253	19549	1436	1568	1692	1926	2236	3012	3863	5390	5931		1285	17751	1674	1537	1749	1801	2247	2731	3212	4568	5830		1308	16756	1409	1544	1562	1605	2003	2518	2974	3934	5945		1249	16435	1352	1197	1486	1456	2028	2224	3045	4111	5997
1730	1339	20140	1427	1468	1914	1893	2347	3297	3891	5392	6642		1373	18514	1507	1562	1595	1669	1958	2710	2912	4235	5402		1255	16467	1352	1669	1626	1429	1989	2303	2939	3784	6144		1222	16639	1339	1560	1600	1667	1842	2243	3196	4304	6128
1740	1285	19926	1606	1562	1744	1904	2446	3163	3731	5079	6672		1281	18369	1508	1632	1624	1736	2008	2597	2930	3957	5826		1340	16739	1345	1541	1380	1517	1966	2561	2976	4079	6008		1442	16078	1389	1403	1506	1458	1982	2449	2912	4053	6017
1750	1206	19976	1490	1639	1699	2030	2374	2996	3717	4954	6524		1262	18277	1486	1397	1820	1887	1914	2826	3110	4553	5984		1281	17082	1466	1429	1529	1659	1923	2375	3072	3864	6180		1120	17120	1539	1336	1496	1765	1794	2097	2701	4262	6182
1760	1109	19832	1622	1535	1803	1744	2359	2827	3739	5067	6599		1109	18068	1590	1586	1717	1931	2181	2678	3224	4782	5826		1464	17158	1286	1576	1552	1604	2022	2157	2990	4289	6277		1458	16121	1570	1492	1461	1692	1768	2579	3059	4159	6231
1770	1244	19901	1640	1464	1873	1781	2365	3059	3635	5033	6424		1147	18417	1537	1513	1730	1924	2044	2771	3109	4337	5820		1305	17285	1387	1514	1612	1791	1835	2334	2760	4136	6062		1281	16755	1564	1358	1551	1516	1780	2356	3144	4334	6339
1780	1324	19833	1454	1532	1841	2022	2210	2919	3704	4866	6311		1372	18631	1693	1591	1702	1764	2207	2535	3080	4440	5439		1138	17059	1442	1483	1476	1568	2131	2342	3075	4132	5779		1254	17388	1559	1493	1479	1647	2133	2297	2757	4317	6306
1790	1198	19070	1452	1608	1772	1784	2211	2925	3853	4895	5935		1214	18634	1476	1541	1656	2111	1819	2713	3152	4387	5848		1181	16487	1341	1513	1593	1670	1872	2248	2913	4162	6111		1243	17006	1336	1350	1717	1653	1857	2680	2801	4140	6043
1800	1106	20166	1469	1649	1763	1928	2342	2985	3649	4801	6555		1331	19104	1547	1431	1652	1803	2070	2551	3035	4228	5853		1172	17263	1398	1454	1536	1803	2050	2266	2953	3876	5928		1199	16584	1297	1429	1655	1676	1965	2476	2643	4521	5995
1810	1188	20446	1447	1722	1826	1886	2153	3290	3765	5144	6182		1325	19162	1537	1608	1892	1978	1898	2623	3156	4120	6081		1147	17188	1548	1480	1407	1614	1974	2502	2867	4159	5640		1322	16773	1287	1343	1413	1629	2059	2475	2889	4474	6100
1820	1222	19943	1457	1479	1989	1760	2428	3045	4040	5072	6130		1181	19122	1521	1587	1812	1783	2152	2810	3282	4118	5756		1250	17597	1650	1465	1658	1753	1963	2513	2898	3833	6008		1199	16803	1450	1403	1651	1882	2005	2444	2803	3922	6345
1830	1126	20041	1365	1687	1724	1738	2246	3007	3948	5044	6074		1120	18751	1611	1733	1780	1761	2142	2577	3086	4138	5850		1243	17832	1413	1359	1484	1483	2029	2248	2922	4025	5881		1170	17450	1475	1354	1528	1853	2162	2270	3084	4075	6171
1840	1191	19793	1530	1461	1703	1975	2025	2886	3875	5342	5905		1286	18552	1549	1750	1784	1877	2077	2576	3308	4024	5786		1198	17426	1416	1533	1512	1815	1923	2465	3032	4064	5870		1147	17117	1347	1583	1566	1807	1830	2556	2955	4075	6162
1850	1043	19771	1431	1519	1820	1672	2050	2943	3438	5120	5852		1165	18752	1515	1783	1751	1839	2095	2629	3268	4192	5988		1172	17273	1438	1499	1538	1762	2207	2443	3183	3898	6032		1302	16620	1396	1416	1627	1862	1944	2289	2777	4331	6100
1860	1231	20248	1563	1356	1823	2056	2239	2958	3787	5283	6122		1234	18634	1534	1595	1809	1811	2119	2578	3242	4166	5969		1271	17829	1336	1518	1639	1760	2121	2437	2805	3937	6152		1154	16761	1509	1443	1566	1606	2014	2499	3008	4479	5862
1870	1115	20025	1522	1615	1569	1834	2386	2999	3630	4881	6371		1196	19319	1677	1483	1664	2012	2257	2739	3330	4108	5672		1079	17459	1642	1479	1421	1690	2126	2594	3150	3873	6002		1205	16898	1492	1458	1803	1808	1972	2233	2890	4330	5554
1880	1022	19775	1447	1543	1688	1926	2280	3254	3926	5424	5677		1198	18886	1544	1849	1700	1778	2144	2666	3100	4462	5843		1247	17343	1444	1418	1668	1768	2012	2213	2896	3868	5728		1103	16977	1419	1295	1508	1677	2142	2416	3055	4314	6154
1890	1128	20161	1319	1482	1858	1735	2283	2717	3698	5035	5963		1236	19343	1547	1684	1826	2122	2348	2770	3039	4301	5475		1190	17980	1506	1526	1777	1699	1946	2373	3197	4114	5985		1109	17093	1486	1438	1506	1880	1893	2642	3013	4383	6093
1900	1116	20046	1517	1552	1528	1871	2312	2991	3766	5208	6526		1066	18843	1577	1708	1694	1970	2166	2869	3235	4290	5411		1055	17504	1393	1645	1450	1627	2005	2546	3166	3873	5962		1213	17449	1495	1500	1612	1742	1775	2601	2881	4316	6187
1910	1165	19582	1619	1497	1756	1921	2236	2920	3779	5330	6055		1327	19339	1527	1692	1753	2175	2291	2568	3237	4209	5613		1152	17883	1533	1482	1516	1684	1857	2655	3085	3940	5759		1268	17349	1468	1449	1616	1875	2186	2537	3029	4175	6267
1920	1029	19857	1453	1408	1750	1744	2171	3004	3710	5230	6111		1180	19374	1703	1723	1642	1776	2258	2632	2919	4178	5435		1387	17792	1398	1402	1552	1639	2082	2414	2918	3937	5824		1237	18017	1438	1598	1613	1803	2012	2587	3065	4136	5934
1930	1009	19488	1321	1356	1666	2107	2251	3060	3653	4755	5903		1113	19577	1460	1626	1605	1893	2092	2636	3300	4045	5967		1071	17684	1414	1528	1609	1757	2171	2410	3058	4068	5847		1197	17543	1251	1483	1419	1746	1955	2535	3064	4068	5882
1940	970	19705	1417	1488	1802	1724	2266	2775	3680	4837	5820		1392	19112	1514	1777	1725	1941	2289	2610	3228	4217	5669		1050	17966	1499	1328	1496	1785	2030	2493	2976	3967	5995		1245	17322	1556	1504	1587	1770	2166	2347	2907	4106	5923
1950	1113	19513	1728	1482	1674	1866	2396	2870	3609	4830	6263		1228	19392	1593	1632	1977	1886	1989	2872	3259	4575	5577		1261	17541	1487	1528	1663	1695	2154	2262	3128	4018	6024		1226	16985	1368	1303	1511	1767	2059	2359	2920	4143	5979
1960	1125	19152	1499	1412	1602	2054	2341	3034	3615	4882	6067		1163	19410	1594	1563	1821	1917	2109	2535	3263	4051	5601		993	17734	1292	1377	1529	1708	1905	2340	2995	4170	5504		1237	17371	1314	1451	1704	1701	1976	2491	2839	4236	5970
1970	951	19840	1414	1429	1716	1719	2012	2728	3553	4757	5836		1360	19529	1618	1698	2031	1948	2048	2826	3078	4357	5792		1051	17675	1488	1510	1741	1651	1934	2360	3173	4096	5932		1027	17535	1364	1525	1572	1882	2021	2315	2948	4225	5876
1980	1100	19351	1252	1564	1512	1773	2051	2795	3555	4982	6070		1304	19345	1660	1767	1739	1861	1924	2794	3036	4216	5390		1253	18097	1597	1502	1550	1717	2027	2540	3043	4265	5859		1182	17716	1336	1413	1492	1644	1909	2381	3241	4487	6166

## Sheet: Figure4A_OD
	A1	A2	A3	A4	A5	A6	A7	A8	A9	A10	A11		B1	B2	B3	B4	B5	B6	B7	B8	B9	B10	B11		C1	C2	C3	C4	C5	C6	C7	C8	C9	C10	C11		D1	D2	D3	D4	D5	D6	D7	D8	D9	D10	D11
0	0.091	0.094	0.094	0.088	0.093	0.092	0.091	0.09	0.09	0.087	0.089		0.086	0.086	0.09	0.087	0.089	0.088	0.088	0.089	0.089	0.088	0.09		0.085	0.088	0.089	0.089	0.088	0.089	0.088	0.091	0.088	0.087	0.085		0.082	0.085	0.086	0.089	0.088	0.088	0.088	0.088	0.089	0.089	0.088
10	0.08	0.095	0.091	0.087	0.089	0.09	0.089	0.09	0.09	0.09	0.089		0.087	0.087	0.087	0.088	0.093	0.09	0.088	0.087	0.088	0.088	0.086		0.087	0.088	0.088	0.092	0.091	0.091	0.09	0.088	0.087	0.086	0.085		0.084	0.086	0.089	0.091	0.091	0.089	0.091	0.088	0.088	0.088	0.087
20	0.089	0.091	0.097	0.087	0.094	0.093	0.09	0.091	0.091	0.089	0.091		0.088	0.09	0.091	0.092	0.092	0.095	0.09	0.087	0.091	0.09	0.089		0.087	0.093	0.093	0.095	0.094	0.093	0.095	0.094	0.092	0.092	0.091		0.087	0.09	0.09	0.092	0.092	0.093	0.093	0.092	0.092	0.092	0.091
30	0.094	0.101	0.097	0.093	0.098	0.096	0.093	0.093	0.092	0.092	0.09		0.092	0.093	0.095	0.092	0.094	0.091	0.092	0.09	0.091	0.09	0.091		0.091	0.096	0.096	0.097	0.096	0.096	0.097	0.096	0.095	0.094	0.093		0.09	0.092	0.093	0.094	0.094	0.094	0.094	0.094	0.093	0.094	0.094
40	0.097	0.099	0.099	0.091	0.101	0.097	0.098	0.095	0.097	0.094	0.089		0.094	0.095	0.097	0.094	0.096	0.093	0.093	0.092	0.092	0.091	0.096		0.094	0.099	0.098	0.099	0.098	0.097	0.099	0.099	0.096	0.096	0.097		0.093	0.094	0.095	0.095	0.095	0.095	0.095	0.095	0.094	0.095	0.096
50	0.092	0.101	0.102	0.094	0.101	0.098	0.095	0.095	0.095	0.095	0.092		0.095	0.096	0.098	0.098	0.098	0.095	0.095	0.093	0.095	0.096	0.097		0.095	0.099	0.098	0.099	0.099	0.099	0.099	0.1	0.097	0.099	0.1		0.095	0.097	0.097	0.097	0.097	0.097	0.098	0.097	0.096	0.098	0.098
60	0.094	0.1	0.104	0.094	0.103	0.103	0.097	0.099	0.1	0.097	0.096		0.097	0.099	0.102	0.1	0.1	0.1	0.099	0.098	0.099	0.096	0.098		0.098	0.101	0.102	0.103	0.101	0.101	0.102	0.103	0.1	0.102	0.101		0.095	0.098	0.1	0.1	0.1	0.1	0.1	0.099	0.099	0.1	0.1
70	0.105	0.1	0.095	0.097	0.102	0.098	0.097	0.099	0.102	0.101	0.097		0.1	0.1	0.103	0.102	0.101	0.101	0.1	0.099	0.1	0.098	0.1		0.099	0.102	0.103	0.104	0.102	0.102	0.103	0.104	0.102	0.103	0.103		0.098	0.1	0.101	0.101	0.101	0.102	0.102	0.101	0.101	0.102	0.102
80	0.108	0.097	0.095	0.095	0.1	0.1	0.101	0.101	0.102	0.101	0.099		0.102	0.102	0.105	0.103	0.102	0.104	0.101	0.1	0.101	0.1	0.102		0.102	0.105	0.105	0.107	0.105	0.106	0.106	0.106	0.105	0.105	0.105		0.101	0.102	0.103	0.104	0.104	0.104	0.104	0.102	0.103	0.103	0.103
90	0.097	0.103	0.104	0.105	0.104	0.106	0.102	0.104	0.105	0.107	0.107		0.105	0.104	0.107	0.106	0.105	0.106	0.103	0.103	0.104	0.102	0.105		0.105	0.107	0.107	0.109	0.107	0.108	0.109	0.108	0.107	0.107	0.108		0.104	0.106	0.106	0.108	0.106	0.106	0.107	0.105	0.105	0.106	0.106
100	0.104	0.102	0.109	0.108	0.107	0.111	0.104	0.108	0.106	0.11	0.108		0.108	0.107	0.11	0.109	0.106	0.108	0.107	0.106	0.106	0.106	0.107		0.109	0.111	0.109	0.111	0.11	0.111	0.111	0.111	0.11	0.11	0.111		0.107	0.109	0.109	0.109	0.109	0.109	0.109	0.108	0.108	0.109	0.109
110	0.101	0.103	0.105	0.109	0.107	0.109	0.111	0.116	0.117	0.114	0.112		0.107	0.11	0.111	0.112	0.109	0.111	0.11	0.108	0.11	0.11	0.113		0.111	0.114	0.112	0.115	0.113	0.114	0.115	0.115	0.113	0.113	0.114		0.11	0.113	0.112	0.113	0.112	0.112	0.112	0.111	0.111	0.112	0.113
120	0.103	0.116	0.102	0.113	0.11	0.11	0.112	0.118	0.12	0.122	0.117		0.111	0.114	0.119	0.119	0.117	0.117	0.116	0.114	0.115	0.115	0.116		0.116	0.117	0.117	0.119	0.12	0.118	0.119	0.12	0.119	0.118	0.119		0.112	0.116	0.116	0.117	0.116	0.116	0.117	0.115	0.116	0.116	0.117
130	0.107	0.11	0.108	0.125	0.117	0.124	0.111	0.117	0.118	0.123	0.118		0.116	0.117	0.121	0.12	0.119	0.119	0.117	0.118	0.117	0.118	0.119		0.119	0.12	0.12	0.122	0.122	0.121	0.122	0.123	0.121	0.121	0.123		0.116	0.119	0.118	0.121	0.121	0.12	0.12	0.118	0.119	0.119	0.12
140	0.112	0.109	0.114	0.12	0.113	0.125	0.115	0.125	0.119	0.125	0.124		0.123	0.12	0.124	0.121	0.122	0.123	0.121	0.121	0.12	0.121	0.123		0.122	0.125	0.123	0.126	0.126	0.125	0.126	0.128	0.125	0.125	0.126		0.12	0.123	0.123	0.124	0.124	0.123	0.123	0.123	0.122	0.122	0.123
150	0.119	0.11	0.117	0.115	0.117	0.125	0.119	0.121	0.121	0.13	0.125		0.126	0.125	0.127	0.126	0.126	0.126	0.124	0.125	0.124	0.126	0.127		0.127	0.128	0.127	0.13	0.129	0.129	0.129	0.131	0.128	0.129	0.13		0.125	0.127	0.127	0.127	0.127	0.127	0.127	0.126	0.126	0.126	0.126
160	0.119	0.12	0.135	0.125	0.123	0.129	0.125	0.127	0.136	0.138	0.135		0.133	0.129	0.132	0.13	0.13	0.129	0.129	0.129	0.128	0.129	0.131		0.132	0.133	0.131	0.134	0.134	0.133	0.135	0.137	0.133	0.134	0.135		0.13	0.131	0.131	0.131	0.131	0.132	0.132	0.131	0.13	0.131	0.132
170	0.115	0.121	0.126	0.124	0.134	0.134	0.133	0.142	0.135	0.136	0.142		0.138	0.135	0.139	0.134	0.134	0.133	0.134	0.132	0.134	0.132	0.141		0.137	0.137	0.136	0.139	0.139	0.138	0.139	0.141	0.139	0.139	0.139		0.134	0.137	0.135	0.136	0.136	0.137	0.137	0.135	0.135	0.136	0.136
180	0.126	0.127	0.132	0.128	0.134	0.134	0.14	0.142	0.141	0.148	0.141		0.143	0.139	0.144	0.14	0.139	0.141	0.141	0.138	0.138	0.139	0.144		0.147	0.142	0.143	0.143	0.142	0.135	0.143	0.146	0.142	0.142	0.143		0.14	0.141	0.141	0.14	0.142	0.142	0.141	0.14	0.139	0.14	0.14
190	0.146	0.132	0.151	0.139	0.137	0.137	0.146	0.143	0.15	0.152	0.156		0.148	0.146	0.149	0.143	0.145	0.145	0.146	0.142	0.144	0.143	0.15		0.146	0.147	0.147	0.15	0.148	0.144	0.15	0.152	0.147	0.148	0.149		0.145	0.146	0.147	0.146	0.147	0.147	0.147	0.145	0.145	0.146	0.146
200	0.137	0.135	0.15	0.144	0.143	0.144	0.147	0.148	0.154	0.16	0.162		0.156	0.153	0.155	0.149	0.15	0.149	0.152	0.148	0.149	0.149	0.154		0.153	0.153	0.153	0.155	0.154	0.149	0.155	0.158	0.153	0.153	0.155		0.152	0.152	0.153	0.152	0.153	0.153	0.153	0.152	0.151	0.152	0.152
210	0.158	0.146	0.165	0.144	0.148	0.148	0.149	0.158	0.166	0.162	0.167		0.16	0.158	0.161	0.154	0.156	0.156	0.159	0.155	0.154	0.154	0.16		0.16	0.159	0.16	0.162	0.159	0.158	0.161	0.163	0.16	0.159	0.161		0.158	0.158	0.159	0.158	0.159	0.16	0.158	0.157	0.156	0.156	0.158
220	0.172	0.147	0.148	0.16	0.163	0.153	0.163	0.162	0.172	0.165	0.17		0.162	0.162	0.166	0.162	0.16	0.161	0.164	0.16	0.162	0.159	0.171		0.165	0.164	0.166	0.167	0.165	0.163	0.166	0.167	0.164	0.164	0.167		0.163	0.163	0.165	0.164	0.165	0.164	0.164	0.162	0.161	0.162	0.163
230	0.174	0.151	0.158	0.159	0.157	0.157	0.16	0.169	0.171	0.168	0.174		0.172	0.166	0.171	0.164	0.166	0.168	0.166	0.163	0.166	0.166	0.172		0.167	0.168	0.171	0.17	0.168	0.165	0.168	0.171	0.167	0.168	0.17		0.17	0.167	0.169	0.168	0.168	0.168	0.167	0.164	0.163	0.166	0.166
240	0.165	0.157	0.16	0.173	0.158	0.164	0.169	0.18	0.172	0.176	0.183		0.18	0.172	0.177	0.167	0.172	0.175	0.175	0.174	0.172	0.173	0.171		0.178	0.175	0.178	0.177	0.174	0.172	0.177	0.179	0.177	0.175	0.178		0.176	0.173	0.179	0.175	0.175	0.175	0.176	0.171	0.173	0.172	0.174
250	0.174	0.17	0.188	0.177	0.172	0.17	0.176	0.19	0.18	0.18	0.182		0.188	0.181	0.188	0.182	0.183	0.18	0.179	0.177	0.18	0.177	0.177		0.185	0.181	0.186	0.183	0.18	0.181	0.183	0.186	0.181	0.181	0.183		0.185	0.18	0.186	0.184	0.182	0.182	0.183	0.178	0.179	0.178	0.181
260	0.179	0.177	0.188	0.182	0.172	0.18	0.179	0.197	0.189	0.186	0.2		0.195	0.188	0.194	0.187	0.19	0.187	0.189	0.184	0.181	0.187	0.184		0.192	0.188	0.193	0.19	0.187	0.189	0.188	0.191	0.188	0.187	0.19		0.193	0.187	0.192	0.191	0.188	0.188	0.189	0.183	0.187	0.186	0.187
270	0.209	0.198	0.194	0.182	0.176	0.18	0.189	0.193	0.195	0.195	0.203		0.203	0.194	0.203	0.194	0.196	0.193	0.196	0.192	0.191	0.193	0.189		0.198	0.193	0.2	0.201	0.194	0.196	0.194	0.197	0.195	0.195	0.197		0.201	0.193	0.199	0.199	0.196	0.195	0.196	0.19	0.192	0.193	0.192
280	0.218	0.204	0.206	0.204	0.202	0.191	0.193	0.207	0.196	0.196	0.203		0.207	0.201	0.21	0.199	0.201	0.202	0.202	0.195	0.198	0.192	0.198		0.206	0.198	0.206	0.208	0.199	0.207	0.199	0.203	0.201	0.202	0.202		0.21	0.2	0.206	0.206	0.202	0.202	0.202	0.197	0.197	0.199	0.198
290	0.2	0.223	0.189	0.207	0.209	0.2	0.206	0.211	0.21	0.204	0.21		0.21	0.204	0.213	0.207	0.208	0.205	0.206	0.199	0.201	0.202	0.203		0.207	0.206	0.208	0.214	0.209	0.214	0.206	0.212	0.205	0.207	0.208		0.21	0.205	0.213	0.212	0.209	0.208	0.207	0.205	0.204	0.204	0.205
300	0.2	0.22	0.217	0.229	0.205	0.202	0.213	0.219	0.216	0.218	0.214		0.213	0.209	0.227	0.21	0.206	0.207	0.204	0.204	0.203	0.203	0.217		0.214	0.21	0.215	0.222	0.214	0.221	0.212	0.217	0.211	0.211	0.215		0.21	0.211	0.219	0.217	0.216	0.215	0.215	0.214	0.21	0.21	0.211
310	0.207	0.201	0.198	0.224	0.201	0.204	0.216	0.21	0.218	0.213	0.219		0.214	0.213	0.227	0.214	0.209	0.212	0.21	0.207	0.205	0.203	0.22		0.217	0.21	0.216	0.223	0.219	0.223	0.214	0.217	0.212	0.216	0.22		0.212	0.213	0.221	0.22	0.221	0.22	0.218	0.218	0.211	0.21	0.211
320	0.219	0.207	0.208	0.223	0.204	0.202	0.211	0.219	0.218	0.215	0.215		0.218	0.213	0.222	0.214	0.214	0.212	0.214	0.207	0.205	0.211	0.208		0.217	0.214	0.222	0.226	0.219	0.225	0.215	0.217	0.213	0.215	0.219		0.217	0.214	0.224	0.221	0.223	0.22	0.218	0.216	0.211	0.212	0.213
330	0.23	0.207	0.221	0.22	0.203	0.208	0.212	0.222	0.211	0.216	0.217		0.219	0.216	0.225	0.222	0.215	0.218	0.216	0.208	0.208	0.218	0.22		0.219	0.218	0.226	0.228	0.222	0.226	0.222	0.219	0.215	0.217	0.221		0.22	0.216	0.227	0.225	0.226	0.223	0.22	0.218	0.214	0.213	0.214
340	0.222	0.233	0.232	0.226	0.221	0.208	0.227	0.216	0.213	0.214	0.218		0.224	0.216	0.231	0.226	0.218	0.219	0.216	0.21	0.21	0.219	0.222		0.222	0.219	0.228	0.23	0.225	0.228	0.224	0.222	0.214	0.219	0.222		0.223	0.218	0.232	0.228	0.23	0.226	0.223	0.221	0.215	0.215	0.215
350	0.208	0.212	0.244	0.234	0.223	0.225	0.214	0.219	0.218	0.22	0.224		0.227	0.216	0.228	0.228	0.226	0.223	0.219	0.216	0.217	0.22	0.218		0.227	0.222	0.234	0.232	0.229	0.232	0.227	0.226	0.221	0.219	0.221		0.228	0.22	0.232	0.232	0.232	0.229	0.225	0.224	0.218	0.216	0.218
360	0.218	0.231	0.214	0.238	0.221	0.236	0.216	0.217	0.222	0.221	0.225		0.231	0.227	0.232	0.233	0.227	0.221	0.223	0.221	0.221	0.215	0.216		0.228	0.222	0.238	0.231	0.236	0.229	0.229	0.227	0.22	0.22	0.225		0.226	0.226	0.241	0.234	0.233	0.231	0.229	0.224	0.225	0.22	0.224
370	0.243	0.238	0.244	0.224	0.237	0.219	0.215	0.219	0.22	0.225	0.243		0.239	0.221	0.236	0.233	0.226	0.227	0.227	0.222	0.219	0.223	0.222		0.237	0.223	0.24	0.234	0.238	0.231	0.23	0.232	0.224	0.224	0.228		0.231	0.228	0.239	0.235	0.237	0.233	0.23	0.225	0.225	0.221	0.226
380	0.236	0.235	0.231	0.219	0.237	0.22	0.227	0.235	0.219	0.228	0.245		0.239	0.226	0.236	0.233	0.234	0.227	0.225	0.222	0.222	0.219	0.223		0.238	0.226	0.245	0.237	0.241	0.235	0.232	0.231	0.227	0.224	0.225		0.235	0.228	0.239	0.236	0.24	0.235	0.233	0.227	0.226	0.223	0.225
390	0.225	0.243	0.244	0.243	0.225	0.229	0.227	0.223	0.222	0.233	0.247		0.24	0.23	0.241	0.238	0.23	0.231	0.231	0.227	0.223	0.223	0.222		0.245	0.228	0.246	0.238	0.242	0.236	0.233	0.233	0.228	0.227	0.226		0.238	0.231	0.242	0.237	0.241	0.237	0.235	0.229	0.227	0.224	0.226
400	0.232	0.232	0.257	0.219	0.232	0.231	0.236	0.229	0.229	0.235	0.232		0.244	0.232	0.245	0.237	0.236	0.239	0.232	0.231	0.225	0.223	0.225		0.244	0.23	0.248	0.239	0.244	0.238	0.235	0.234	0.229	0.227	0.228		0.241	0.23	0.254	0.239	0.243	0.239	0.238	0.232	0.23	0.226	0.227
410	0.221	0.22	0.252	0.235	0.228	0.255	0.235	0.235	0.23	0.238	0.238		0.248	0.232	0.248	0.241	0.238	0.236	0.234	0.229	0.227	0.225	0.229		0.251	0.231	0.244	0.242	0.245	0.241	0.236	0.237	0.232	0.231	0.229		0.245	0.231	0.256	0.243	0.245	0.242	0.239	0.234	0.232	0.228	0.229
420	0.253	0.24	0.254	0.238	0.231	0.242	0.231	0.233	0.234	0.246	0.232		0.253	0.228	0.249	0.247	0.244	0.24	0.235	0.233	0.227	0.227	0.233		0.254	0.232	0.25	0.251	0.25	0.245	0.245	0.24	0.235	0.231	0.233		0.246	0.234	0.248	0.249	0.249	0.246	0.24	0.236	0.232	0.229	0.231
430	0.271	0.26	0.254	0.242	0.254	0.237	0.243	0.237	0.236	0.249	0.237		0.259	0.234	0.259	0.251	0.25	0.244	0.237	0.236	0.228	0.229	0.232		0.261	0.234	0.253	0.252	0.253	0.249	0.247	0.243	0.233	0.235	0.239		0.254	0.236	0.257	0.25	0.251	0.251	0.247	0.238	0.23	0.231	0.23
440	0.263	0.258	0.281	0.245	0.255	0.244	0.234	0.243	0.24	0.242	0.238		0.268	0.238	0.262	0.256	0.254	0.249	0.242	0.247	0.229	0.231	0.242		0.266	0.235	0.255	0.254	0.257	0.254	0.251	0.251	0.235	0.236	0.241		0.259	0.24	0.263	0.254	0.255	0.254	0.252	0.245	0.234	0.233	0.235
450	0.259	0.266	0.292	0.243	0.267	0.265	0.251	0.243	0.25	0.246	0.242		0.273	0.242	0.261	0.261	0.254	0.249	0.245	0.242	0.239	0.234	0.249		0.271	0.241	0.255	0.26	0.259	0.257	0.253	0.248	0.239	0.24	0.245		0.264	0.245	0.26	0.258	0.258	0.257	0.253	0.247	0.238	0.237	0.24
460	0.257	0.268	0.266	0.247	0.256	0.271	0.254	0.259	0.257	0.25	0.242		0.277	0.246	0.265	0.265	0.261	0.259	0.25	0.243	0.24	0.238	0.253		0.276	0.247	0.257	0.261	0.262	0.261	0.255	0.25	0.243	0.248	0.249		0.27	0.249	0.265	0.262	0.261	0.259	0.256	0.248	0.241	0.242	0.243
470	0.258	0.253	0.242	0.27	0.271	0.265	0.252	0.257	0.265	0.248	0.247		0.28	0.247	0.271	0.271	0.262	0.259	0.261	0.248	0.244	0.243	0.254		0.281	0.249	0.262	0.266	0.264	0.264	0.261	0.254	0.249	0.252	0.25		0.273	0.249	0.268	0.265	0.262	0.261	0.258	0.254	0.247	0.246	0.249
480	0.272	0.253	0.25	0.258	0.279	0.262	0.252	0.269	0.254	0.25	0.249		0.281	0.25	0.271	0.269	0.264	0.263	0.261	0.253	0.246	0.245	0.248		0.285	0.249	0.267	0.266	0.269	0.268	0.261	0.258	0.25	0.252	0.256		0.274	0.254	0.274	0.271	0.267	0.264	0.261	0.258	0.25	0.252	0.25
490	0.262	0.246	0.276	0.262	0.287	0.269	0.257	0.271	0.259	0.253	0.253		0.287	0.251	0.272	0.269	0.271	0.264	0.264	0.255	0.251	0.25	0.251		0.291	0.255	0.272	0.273	0.269	0.269	0.263	0.264	0.251	0.256	0.256		0.28	0.255	0.278	0.276	0.272	0.267	0.264	0.261	0.253	0.255	0.252
500	0.277	0.258	0.267	0.269	0.279	0.273	0.269	0.273	0.258	0.267	0.257		0.29	0.255	0.277	0.276	0.275	0.267	0.268	0.261	0.251	0.251	0.253		0.295	0.256	0.277	0.277	0.275	0.273	0.265	0.268	0.253	0.26	0.259		0.286	0.26	0.282	0.278	0.277	0.272	0.268	0.263	0.257	0.258	0.255
510	0.288	0.271	0.276	0.259	0.275	0.28	0.29	0.279	0.261	0.264	0.262		0.295	0.258	0.281	0.274	0.279	0.27	0.273	0.262	0.257	0.266	0.254		0.294	0.261	0.278	0.284	0.281	0.276	0.27	0.27	0.259	0.263	0.262		0.292	0.263	0.284	0.283	0.283	0.276	0.274	0.265	0.26	0.257	0.258
520	0.285	0.283	0.296	0.275	0.275	0.284	0.292	0.281	0.265	0.266	0.266		0.301	0.261	0.286	0.277	0.284	0.277	0.274	0.265	0.261	0.266	0.256		0.303	0.262	0.281	0.283	0.279	0.28	0.275	0.271	0.259	0.263	0.265		0.298	0.265	0.288	0.285	0.287	0.281	0.276	0.269	0.262	0.261	0.262
530	0.295	0.284	0.291	0.273	0.281	0.291	0.285	0.278	0.273	0.268	0.269		0.304	0.267	0.294	0.284	0.287	0.281	0.28	0.271	0.269	0.268	0.263		0.307	0.268	0.288	0.29	0.284	0.283	0.28	0.276	0.263	0.268	0.265		0.302	0.269	0.292	0.284	0.289	0.285	0.281	0.274	0.264	0.266	0.265
540	0.285	0.285	0.301	0.285	0.286	0.283	0.299	0.285	0.268	0.281	0.271		0.306	0.271	0.298	0.288	0.29	0.288	0.283	0.276	0.274	0.272	0.269		0.31	0.269	0.293	0.294	0.29	0.288	0.282	0.279	0.267	0.271	0.27		0.301	0.271	0.3	0.291	0.291	0.291	0.285	0.274	0.269	0.268	0.267
550	0.283	0.287	0.309	0.297	0.291	0.289	0.298	0.295	0.271	0.284	0.274		0.313	0.275	0.294	0.294	0.295	0.285	0.286	0.285	0.275	0.275	0.265		0.313	0.273	0.294	0.296	0.289	0.292	0.284	0.284	0.271	0.274	0.271		0.307	0.276	0.301	0.294	0.296	0.295	0.288	0.277	0.272	0.273	0.27
560	0.291	0.287	0.296	0.308	0.296	0.293	0.299	0.299	0.276	0.292	0.28		0.316	0.278	0.302	0.299	0.298	0.29	0.288	0.284	0.277	0.278	0.27		0.319	0.277	0.298	0.299	0.299	0.295	0.287	0.288	0.276	0.276	0.275		0.312	0.277	0.305	0.3	0.303	0.299	0.291	0.282	0.275	0.275	0.274
570	0.314	0.27	0.311	0.315	0.292	0.304	0.289	0.296	0.295	0.281	0.296		0.32	0.282	0.312	0.302	0.305	0.295	0.297	0.28	0.279	0.281	0.273		0.324	0.28	0.304	0.304	0.299	0.297	0.29	0.29	0.278	0.279	0.28		0.318	0.282	0.309	0.302	0.303	0.303	0.292	0.289	0.279	0.278	0.279
580	0.338	0.285	0.314	0.32	0.313	0.316	0.291	0.301	0.286	0.288	0.295		0.327	0.284	0.318	0.301	0.309	0.301	0.293	0.284	0.282	0.281	0.28		0.33	0.281	0.306	0.306	0.304	0.3	0.294	0.293	0.281	0.282	0.282		0.322	0.285	0.311	0.307	0.312	0.305	0.296	0.287	0.281	0.281	0.279
590	0.306	0.306	0.321	0.326	0.324	0.315	0.297	0.316	0.292	0.292	0.298		0.33	0.285	0.315	0.305	0.318	0.301	0.299	0.29	0.283	0.285	0.288		0.334	0.285	0.311	0.313	0.309	0.304	0.298	0.297	0.284	0.286	0.283		0.328	0.289	0.315	0.312	0.316	0.308	0.3	0.293	0.286	0.284	0.282
600	0.31	0.307	0.33	0.329	0.331	0.32	0.291	0.32	0.304	0.305	0.305		0.336	0.288	0.326	0.312	0.32	0.303	0.303	0.294	0.296	0.289	0.292		0.339	0.29	0.316	0.318	0.314	0.308	0.303	0.302	0.287	0.29	0.287		0.336	0.291	0.319	0.317	0.321	0.313	0.304	0.297	0.288	0.288	0.283
610	0.316	0.312	0.319	0.339	0.327	0.324	0.311	0.316	0.31	0.305	0.308		0.343	0.297	0.33	0.327	0.317	0.31	0.307	0.298	0.295	0.298	0.297		0.341	0.291	0.322	0.323	0.318	0.322	0.307	0.305	0.293	0.295	0.289		0.337	0.295	0.326	0.323	0.326	0.319	0.311	0.301	0.293	0.293	0.287
620	0.321	0.318	0.33	0.329	0.331	0.333	0.307	0.324	0.311	0.31	0.31		0.349	0.299	0.336	0.339	0.323	0.316	0.313	0.301	0.295	0.299	0.298		0.345	0.298	0.33	0.328	0.324	0.328	0.312	0.311	0.297	0.298	0.293		0.344	0.299	0.332	0.328	0.329	0.324	0.311	0.306	0.297	0.296	0.292
630	0.326	0.32	0.343	0.332	0.332	0.335	0.309	0.328	0.318	0.315	0.318		0.353	0.3	0.343	0.346	0.329	0.322	0.316	0.306	0.302	0.305	0.299		0.351	0.301	0.335	0.335	0.33	0.323	0.318	0.316	0.301	0.301	0.297		0.35	0.304	0.339	0.333	0.335	0.329	0.318	0.311	0.3	0.3	0.298
640	0.333	0.323	0.354	0.353	0.336	0.35	0.313	0.331	0.325	0.322	0.321		0.359	0.305	0.349	0.349	0.341	0.328	0.32	0.315	0.305	0.307	0.304		0.357	0.305	0.339	0.34	0.336	0.329	0.323	0.32	0.305	0.306	0.301		0.356	0.309	0.345	0.339	0.34	0.335	0.322	0.316	0.304	0.304	0.299
650	0.344	0.325	0.347	0.352	0.34	0.342	0.329	0.337	0.324	0.325	0.323		0.364	0.309	0.354	0.353	0.34	0.335	0.325	0.318	0.309	0.313	0.308		0.362	0.311	0.344	0.346	0.342	0.335	0.328	0.327	0.311	0.311	0.307		0.36	0.313	0.352	0.344	0.344	0.339	0.329	0.321	0.309	0.308	0.305
660	0.34	0.327	0.343	0.343	0.366	0.354	0.339	0.343	0.33	0.331	0.327		0.374	0.315	0.357	0.351	0.35	0.337	0.329	0.328	0.315	0.314	0.311		0.368	0.312	0.35	0.352	0.348	0.34	0.333	0.332	0.316	0.315	0.313		0.367	0.316	0.357	0.349	0.347	0.344	0.334	0.326	0.314	0.315	0.31
670	0.362	0.337	0.353	0.351	0.348	0.356	0.346	0.359	0.331	0.333	0.335		0.38	0.319	0.364	0.353	0.356	0.342	0.335	0.336	0.321	0.316	0.315		0.375	0.316	0.355	0.357	0.352	0.345	0.339	0.338	0.32	0.319	0.316		0.371	0.32	0.363	0.355	0.354	0.349	0.339	0.331	0.319	0.319	0.313
680	0.372	0.345	0.354	0.36	0.372	0.364	0.353	0.36	0.343	0.335	0.342		0.387	0.323	0.368	0.36	0.362	0.343	0.34	0.342	0.326	0.319	0.323		0.379	0.32	0.363	0.363	0.359	0.352	0.344	0.342	0.325	0.324	0.322		0.377	0.324	0.368	0.36	0.36	0.355	0.344	0.335	0.324	0.324	0.318
690	0.382	0.342	0.374	0.365	0.367	0.37	0.36	0.364	0.353	0.336	0.346		0.392	0.327	0.372	0.362	0.365	0.347	0.345	0.341	0.332	0.327	0.324		0.388	0.325	0.368	0.369	0.364	0.359	0.349	0.347	0.33	0.329	0.326		0.383	0.328	0.374	0.368	0.367	0.36	0.348	0.342	0.329	0.329	0.323
700	0.392	0.344	0.368	0.377	0.38	0.378	0.361	0.368	0.361	0.341	0.352		0.394	0.331	0.378	0.369	0.372	0.352	0.352	0.344	0.337	0.334	0.331		0.387	0.328	0.371	0.372	0.37	0.363	0.354	0.353	0.335	0.334	0.332		0.389	0.332	0.38	0.373	0.371	0.365	0.353	0.347	0.334	0.333	0.329
710	0.39	0.339	0.38	0.391	0.377	0.387	0.367	0.377	0.371	0.347	0.364		0.395	0.336	0.384	0.38	0.38	0.359	0.357	0.35	0.338	0.342	0.335		0.396	0.335	0.376	0.378	0.375	0.368	0.36	0.359	0.34	0.338	0.336		0.394	0.336	0.385	0.379	0.378	0.371	0.359	0.353	0.339	0.337	0.334
720	0.406	0.328	0.391	0.393	0.389	0.386	0.373	0.387	0.368	0.354	0.368		0.404	0.34	0.39	0.385	0.387	0.367	0.365	0.356	0.343	0.341	0.341		0.404	0.338	0.383	0.384	0.381	0.375	0.365	0.364	0.346	0.343	0.34		0.4	0.34	0.392	0.385	0.383	0.377	0.364	0.358	0.344	0.342	0.339
730	0.424	0.374	0.402	0.399	0.395	0.397	0.38	0.4	0.372	0.361	0.375		0.406	0.344	0.395	0.394	0.391	0.373	0.372	0.361	0.345	0.347	0.347		0.41	0.343	0.389	0.389	0.386	0.38	0.371	0.369	0.351	0.348	0.344		0.406	0.344	0.399	0.391	0.389	0.382	0.37	0.363	0.35	0.346	0.345
740	0.422	0.348	0.411	0.415	0.404	0.405	0.393	0.399	0.371	0.368	0.375		0.412	0.347	0.402	0.401	0.396	0.38	0.376	0.368	0.355	0.351	0.352		0.41	0.347	0.396	0.396	0.392	0.387	0.377	0.374	0.357	0.354	0.349		0.41	0.348	0.405	0.397	0.395	0.388	0.376	0.369	0.355	0.351	0.349
750	0.442	0.352	0.425	0.413	0.412	0.415	0.402	0.404	0.384	0.368	0.383		0.421	0.351	0.407	0.405	0.401	0.387	0.385	0.373	0.361	0.355	0.36		0.419	0.351	0.402	0.403	0.395	0.392	0.383	0.377	0.363	0.359	0.355		0.416	0.353	0.41	0.403	0.401	0.394	0.381	0.374	0.36	0.356	0.354
760	0.447	0.359	0.435	0.419	0.422	0.43	0.401	0.403	0.397	0.375	0.387		0.43	0.357	0.414	0.411	0.408	0.394	0.391	0.38	0.365	0.361	0.368		0.421	0.356	0.408	0.409	0.404	0.397	0.386	0.382	0.369	0.364	0.361		0.421	0.356	0.413	0.408	0.407	0.4	0.387	0.38	0.366	0.361	0.359
770	0.461	0.376	0.455	0.429	0.428	0.434	0.415	0.406	0.399	0.384	0.39		0.437	0.362	0.42	0.416	0.415	0.4	0.396	0.388	0.371	0.364	0.376		0.431	0.361	0.416	0.414	0.409	0.403	0.393	0.388	0.374	0.369	0.365		0.427	0.361	0.419	0.415	0.414	0.406	0.393	0.385	0.372	0.367	0.364
780	0.468	0.399	0.426	0.437	0.427	0.434	0.423	0.423	0.408	0.392	0.399		0.443	0.366	0.425	0.421	0.419	0.407	0.402	0.395	0.376	0.368	0.382		0.434	0.366	0.422	0.42	0.413	0.409	0.401	0.395	0.38	0.376	0.369		0.432	0.366	0.425	0.419	0.422	0.412	0.399	0.39	0.376	0.372	0.369
790	0.474	0.392	0.433	0.444	0.434	0.434	0.423	0.426	0.419	0.404	0.406		0.442	0.371	0.433	0.426	0.425	0.413	0.406	0.4	0.381	0.373	0.389		0.441	0.369	0.428	0.427	0.419	0.415	0.407	0.4	0.386	0.382	0.374		0.438	0.37	0.43	0.426	0.425	0.418	0.404	0.396	0.382	0.377	0.375
800	0.481	0.381	0.439	0.447	0.451	0.436	0.428	0.427	0.43	0.404	0.408		0.449	0.375	0.441	0.432	0.433	0.42	0.412	0.405	0.389	0.378	0.393		0.448	0.372	0.434	0.433	0.425	0.423	0.412	0.406	0.388	0.388	0.383		0.446	0.373	0.436	0.433	0.432	0.423	0.41	0.401	0.388	0.383	0.38
810	0.492	0.39	0.452	0.451	0.449	0.445	0.436	0.433	0.436	0.411	0.415		0.457	0.379	0.451	0.438	0.441	0.424	0.417	0.41	0.395	0.382	0.396		0.454	0.377	0.439	0.44	0.432	0.43	0.418	0.412	0.393	0.393	0.387		0.453	0.378	0.443	0.44	0.438	0.427	0.416	0.408	0.393	0.388	0.385
820	0.494	0.419	0.466	0.47	0.472	0.46	0.444	0.446	0.438	0.416	0.423		0.464	0.383	0.458	0.445	0.448	0.43	0.424	0.414	0.403	0.388	0.402		0.461	0.379	0.447	0.446	0.439	0.434	0.424	0.42	0.4	0.398	0.394		0.459	0.383	0.449	0.448	0.444	0.433	0.421	0.416	0.399	0.394	0.391
830	0.484	0.422	0.474	0.485	0.458	0.475	0.449	0.45	0.444	0.423	0.431		0.473	0.389	0.466	0.452	0.453	0.438	0.43	0.419	0.408	0.394	0.41		0.47	0.386	0.452	0.453	0.446	0.439	0.429	0.426	0.406	0.404	0.399		0.466	0.388	0.455	0.455	0.45	0.44	0.427	0.422	0.405	0.399	0.397
840	0.525	0.419	0.491	0.497	0.464	0.477	0.446	0.459	0.454	0.435	0.44		0.482	0.392	0.472	0.459	0.459	0.444	0.438	0.427	0.414	0.4	0.416		0.475	0.393	0.458	0.461	0.453	0.445	0.436	0.433	0.411	0.409	0.404		0.47	0.393	0.462	0.46	0.458	0.449	0.433	0.427	0.412	0.407	0.4
850	0.513	0.416	0.486	0.51	0.471	0.483	0.46	0.468	0.463	0.444	0.446		0.488	0.399	0.478	0.465	0.463	0.449	0.444	0.432	0.419	0.407	0.42		0.477	0.398	0.465	0.468	0.459	0.45	0.442	0.439	0.418	0.416	0.41		0.476	0.397	0.468	0.467	0.465	0.455	0.44	0.432	0.417	0.412	0.407
860	0.516	0.421	0.49	0.497	0.482	0.491	0.463	0.487	0.466	0.45	0.452		0.493	0.408	0.487	0.475	0.471	0.456	0.451	0.44	0.426	0.416	0.426		0.483	0.402	0.473	0.475	0.464	0.456	0.449	0.446	0.424	0.421	0.416		0.484	0.402	0.476	0.472	0.47	0.462	0.447	0.438	0.424	0.419	0.413
870	0.504	0.428	0.486	0.498	0.5	0.498	0.466	0.496	0.472	0.453	0.454		0.507	0.411	0.493	0.481	0.477	0.462	0.457	0.444	0.435	0.422	0.43		0.491	0.408	0.479	0.48	0.471	0.462	0.454	0.453	0.43	0.428	0.421		0.49	0.408	0.482	0.479	0.477	0.468	0.456	0.444	0.43	0.424	0.419
880	0.51	0.435	0.496	0.505	0.507	0.506	0.47	0.505	0.485	0.465	0.458		0.511	0.417	0.5	0.49	0.483	0.469	0.465	0.451	0.443	0.429	0.437		0.5	0.415	0.486	0.486	0.478	0.468	0.46	0.46	0.436	0.433	0.426		0.498	0.414	0.489	0.484	0.483	0.476	0.463	0.45	0.437	0.429	0.426
890	0.52	0.439	0.505	0.512	0.512	0.508	0.476	0.513	0.492	0.469	0.46		0.519	0.423	0.505	0.497	0.488	0.475	0.473	0.456	0.451	0.436	0.442		0.507	0.421	0.491	0.493	0.484	0.474	0.467	0.466	0.444	0.439	0.432		0.505	0.419	0.495	0.491	0.49	0.483	0.469	0.458	0.443	0.435	0.431
900	0.527	0.443	0.515	0.514	0.518	0.515	0.488	0.521	0.494	0.477	0.47		0.526	0.427	0.511	0.504	0.492	0.482	0.48	0.464	0.458	0.444	0.45		0.515	0.426	0.498	0.5	0.49	0.481	0.473	0.472	0.449	0.445	0.438		0.513	0.424	0.501	0.497	0.496	0.488	0.474	0.464	0.449	0.442	0.437
910	0.545	0.451	0.526	0.523	0.526	0.526	0.492	0.528	0.498	0.488	0.478		0.533	0.433	0.517	0.51	0.499	0.489	0.486	0.472	0.465	0.453	0.46		0.522	0.432	0.504	0.506	0.497	0.487	0.481	0.479	0.456	0.452	0.446		0.52	0.429	0.508	0.504	0.502	0.495	0.481	0.471	0.456	0.448	0.445
920	0.584	0.461	0.535	0.536	0.534	0.533	0.497	0.536	0.498	0.498	0.487		0.541	0.442	0.523	0.517	0.506	0.496	0.491	0.482	0.472	0.461	0.464		0.527	0.437	0.511	0.513	0.502	0.494	0.488	0.485	0.462	0.458	0.451		0.527	0.434	0.514	0.51	0.508	0.5	0.487	0.477	0.462	0.455	0.451
930	0.585	0.476	0.535	0.546	0.54	0.54	0.507	0.539	0.503	0.5	0.491		0.549	0.448	0.529	0.523	0.511	0.503	0.497	0.489	0.476	0.467	0.467		0.536	0.441	0.517	0.519	0.509	0.501	0.494	0.491	0.468	0.464	0.457		0.534	0.44	0.52	0.516	0.514	0.506	0.493	0.484	0.467	0.46	0.457
940	0.59	0.482	0.545	0.541	0.541	0.546	0.514	0.551	0.511	0.507	0.495		0.556	0.452	0.535	0.529	0.518	0.509	0.503	0.494	0.483	0.473	0.469		0.542	0.445	0.523	0.525	0.515	0.508	0.501	0.498	0.475	0.471	0.463		0.541	0.446	0.526	0.522	0.52	0.513	0.499	0.49	0.473	0.467	0.464
950	0.6	0.485	0.552	0.546	0.539	0.548	0.525	0.557	0.52	0.516	0.505		0.564	0.455	0.538	0.534	0.525	0.516	0.51	0.501	0.49	0.48	0.478		0.548	0.451	0.529	0.531	0.52	0.514	0.507	0.504	0.482	0.478	0.471		0.549	0.451	0.532	0.527	0.526	0.518	0.504	0.498	0.48	0.473	0.47
960	0.614	0.485	0.562	0.553	0.542	0.552	0.539	0.562	0.529	0.522	0.509		0.572	0.46	0.545	0.54	0.532	0.522	0.515	0.507	0.496	0.489	0.485		0.555	0.455	0.534	0.537	0.527	0.522	0.513	0.51	0.489	0.485	0.478		0.555	0.457	0.538	0.533	0.532	0.524	0.51	0.505	0.487	0.479	0.477
970	0.632	0.491	0.571	0.56	0.549	0.559	0.557	0.564	0.531	0.526	0.517		0.575	0.466	0.551	0.547	0.539	0.528	0.521	0.514	0.502	0.499	0.491		0.562	0.462	0.541	0.543	0.533	0.527	0.519	0.516	0.495	0.491	0.486		0.563	0.462	0.545	0.539	0.538	0.531	0.517	0.51	0.493	0.486	0.483
980	0.643	0.503	0.58	0.565	0.558	0.565	0.567	0.551	0.538	0.534	0.525		0.581	0.477	0.558	0.554	0.546	0.534	0.528	0.52	0.51	0.506	0.497		0.568	0.467	0.547	0.549	0.54	0.534	0.525	0.522	0.501	0.498	0.491		0.57	0.468	0.551	0.545	0.546	0.537	0.523	0.516	0.5	0.493	0.489
990	0.647	0.512	0.586	0.573	0.568	0.572	0.576	0.558	0.547	0.546	0.534		0.587	0.483	0.563	0.559	0.552	0.54	0.534	0.528	0.517	0.513	0.506		0.573	0.472	0.553	0.555	0.544	0.54	0.532	0.529	0.508	0.505	0.499		0.577	0.473	0.557	0.551	0.551	0.543	0.53	0.522	0.506	0.499	0.495
1000	0.65	0.52	0.59	0.578	0.58	0.576	0.581	0.565	0.565	0.554	0.538		0.592	0.488	0.57	0.564	0.558	0.543	0.54	0.535	0.523	0.519	0.513		0.58	0.478	0.56	0.561	0.551	0.545	0.537	0.535	0.515	0.512	0.505		0.584	0.479	0.562	0.557	0.556	0.548	0.536	0.528	0.512	0.504	0.502
1010	0.653	0.529	0.591	0.592	0.592	0.584	0.582	0.573	0.576	0.56	0.545		0.597	0.494	0.575	0.569	0.562	0.547	0.546	0.541	0.529	0.525	0.518		0.585	0.485	0.565	0.567	0.556	0.552	0.544	0.542	0.521	0.519	0.512		0.591	0.485	0.568	0.563	0.562	0.554	0.541	0.534	0.519	0.511	0.509
1020	0.666	0.534	0.595	0.603	0.598	0.584	0.599	0.58	0.584	0.564	0.551		0.607	0.501	0.581	0.575	0.568	0.551	0.551	0.548	0.538	0.531	0.525		0.594	0.49	0.571	0.573	0.563	0.558	0.548	0.548	0.527	0.525	0.516		0.597	0.491	0.573	0.568	0.567	0.56	0.546	0.539	0.526	0.517	0.515
1030	0.672	0.538	0.602	0.609	0.6	0.588	0.608	0.587	0.595	0.573	0.559		0.61	0.507	0.586	0.584	0.574	0.555	0.557	0.553	0.544	0.538	0.529		0.597	0.496	0.576	0.576	0.568	0.563	0.554	0.553	0.533	0.532	0.522		0.602	0.496	0.579	0.573	0.572	0.564	0.552	0.545	0.531	0.524	0.523
1040	0.687	0.543	0.607	0.615	0.606	0.594	0.605	0.593	0.601	0.586	0.565		0.613	0.513	0.589	0.588	0.578	0.561	0.562	0.559	0.551	0.544	0.538		0.603	0.501	0.582	0.581	0.573	0.568	0.559	0.56	0.54	0.537	0.529		0.608	0.502	0.584	0.578	0.577	0.569	0.559	0.551	0.537	0.531	0.529
1050	0.698	0.548	0.614	0.624	0.614	0.6	0.599	0.599	0.609	0.593	0.574		0.621	0.518	0.595	0.592	0.582	0.566	0.568	0.565	0.557	0.55	0.539		0.61	0.506	0.586	0.586	0.578	0.574	0.565	0.565	0.546	0.543	0.536		0.613	0.507	0.588	0.583	0.582	0.575	0.564	0.556	0.543	0.536	0.535
1060	0.701	0.552	0.624	0.63	0.618	0.609	0.595	0.607	0.612	0.598	0.587		0.626	0.523	0.601	0.596	0.587	0.572	0.574	0.57	0.562	0.555	0.545		0.613	0.512	0.592	0.591	0.583	0.579	0.57	0.572	0.552	0.549	0.54		0.619	0.513	0.593	0.588	0.587	0.58	0.569	0.562	0.549	0.543	0.542
1070	0.692	0.556	0.633	0.633	0.626	0.619	0.6	0.617	0.612	0.601	0.59		0.631	0.526	0.607	0.6	0.594	0.578	0.578	0.575	0.567	0.562	0.554		0.62	0.519	0.597	0.596	0.588	0.584	0.575	0.576	0.558	0.554	0.546		0.627	0.517	0.597	0.592	0.592	0.584	0.575	0.567	0.554	0.548	0.546
1080	0.686	0.557	0.636	0.631	0.633	0.629	0.6	0.626	0.613	0.607	0.597		0.639	0.531	0.612	0.604	0.597	0.582	0.584	0.582	0.573	0.569	0.56		0.627	0.524	0.601	0.6	0.593	0.589	0.58	0.583	0.564	0.56	0.552		0.632	0.523	0.603	0.597	0.597	0.589	0.579	0.573	0.561	0.554	0.553
1090	0.688	0.56	0.641	0.628	0.638	0.644	0.604	0.636	0.616	0.611	0.603		0.645	0.536	0.618	0.609	0.603	0.588	0.59	0.588	0.578	0.575	0.566		0.635	0.529	0.606	0.605	0.599	0.594	0.586	0.587	0.57	0.566	0.557		0.637	0.528	0.606	0.602	0.6	0.594	0.585	0.579	0.567	0.562	0.559
1100	0.695	0.563	0.647	0.631	0.644	0.666	0.609	0.647	0.619	0.618	0.599		0.65	0.541	0.623	0.615	0.607	0.592	0.593	0.593	0.584	0.581	0.571		0.641	0.534	0.61	0.611	0.602	0.598	0.588	0.594	0.576	0.571	0.563		0.646	0.533	0.61	0.605	0.604	0.598	0.59	0.585	0.572	0.567	0.565
1110	0.698	0.564	0.649	0.643	0.652	0.672	0.615	0.656	0.625	0.625	0.604		0.657	0.545	0.628	0.618	0.612	0.598	0.597	0.598	0.589	0.587	0.576		0.65	0.54	0.616	0.614	0.608	0.603	0.594	0.6	0.582	0.575	0.567		0.652	0.538	0.614	0.61	0.607	0.601	0.594	0.59	0.578	0.573	0.571
1120	0.678	0.565	0.651	0.653	0.662	0.672	0.62	0.67	0.627	0.63	0.61		0.665	0.554	0.634	0.624	0.619	0.602	0.601	0.604	0.595	0.592	0.582		0.656	0.546	0.618	0.621	0.611	0.608	0.599	0.605	0.587	0.581	0.574		0.657	0.543	0.618	0.613	0.611	0.603	0.597	0.595	0.584	0.577	0.576
1130	0.689	0.565	0.658	0.66	0.669	0.672	0.625	0.676	0.631	0.637	0.617		0.669	0.557	0.637	0.626	0.623	0.606	0.607	0.608	0.601	0.599	0.591		0.662	0.551	0.625	0.624	0.615	0.611	0.602	0.609	0.593	0.587	0.581		0.664	0.548	0.624	0.617	0.617	0.608	0.602	0.6	0.589	0.583	0.582
1140	0.7	0.568	0.659	0.67	0.673	0.671	0.628	0.675	0.638	0.641	0.622		0.675	0.559	0.644	0.63	0.628	0.613	0.613	0.612	0.605	0.604	0.595		0.67	0.556	0.629	0.629	0.622	0.617	0.606	0.615	0.598	0.592	0.587		0.672	0.552	0.627	0.624	0.62	0.614	0.604	0.605	0.594	0.588	0.588
1150	0.706	0.571	0.662	0.678	0.673	0.671	0.636	0.673	0.642	0.644	0.627		0.684	0.56	0.648	0.638	0.637	0.617	0.615	0.616	0.612	0.61	0.603		0.676	0.561	0.634	0.637	0.625	0.622	0.61	0.619	0.603	0.597	0.593		0.677	0.557	0.632	0.626	0.625	0.616	0.608	0.61	0.6	0.592	0.593
1160	0.708	0.573	0.667	0.683	0.675	0.674	0.641	0.669	0.649	0.65	0.634		0.69	0.564	0.653	0.641	0.64	0.622	0.622	0.621	0.614	0.614	0.61		0.68	0.567	0.64	0.64	0.631	0.626	0.616	0.622	0.609	0.603	0.599		0.684	0.561	0.64	0.632	0.633	0.622	0.615	0.614	0.606	0.598	0.597
1170	0.712	0.581	0.672	0.692	0.678	0.676	0.645	0.67	0.657	0.653	0.642		0.697	0.568	0.661	0.646	0.646	0.63	0.628	0.627	0.62	0.619	0.617		0.685	0.571	0.646	0.646	0.638	0.634	0.618	0.63	0.614	0.609	0.605		0.694	0.566	0.645	0.641	0.638	0.63	0.616	0.618	0.611	0.604	0.602
1180	0.719	0.59	0.676	0.701	0.681	0.681	0.653	0.675	0.662	0.659	0.647		0.705	0.57	0.666	0.654	0.654	0.633	0.632	0.631	0.624	0.624	0.622		0.694	0.575	0.649	0.654	0.642	0.641	0.623	0.632	0.619	0.615	0.611		0.697	0.572	0.649	0.643	0.641	0.633	0.623	0.624	0.615	0.609	0.608
1190	0.722	0.596	0.685	0.709	0.685	0.689	0.66	0.679	0.672	0.669	0.658		0.71	0.575	0.672	0.657	0.655	0.639	0.639	0.638	0.63	0.628	0.627		0.698	0.579	0.656	0.659	0.649	0.645	0.631	0.637	0.624	0.619	0.617		0.703	0.576	0.658	0.649	0.649	0.639	0.629	0.627	0.621	0.614	0.613
1200	0.718	0.611	0.692	0.718	0.687	0.693	0.665	0.686	0.679	0.675	0.666		0.715	0.577	0.682	0.663	0.661	0.648	0.647	0.646	0.636	0.633	0.629		0.702	0.581	0.663	0.663	0.656	0.652	0.635	0.644	0.629	0.624	0.623		0.712	0.58	0.664	0.657	0.656	0.646	0.633	0.632	0.625	0.62	0.618
1210	0.723	0.609	0.698	0.723	0.69	0.7	0.674	0.697	0.684	0.683	0.674		0.724	0.58	0.685	0.671	0.67	0.654	0.649	0.648	0.641	0.635	0.631		0.71	0.584	0.665	0.671	0.661	0.661	0.64	0.648	0.636	0.629	0.629		0.717	0.583	0.667	0.661	0.659	0.653	0.639	0.639	0.63	0.624	0.624
1220	0.729	0.614	0.705	0.725	0.695	0.705	0.681	0.702	0.69	0.69	0.679		0.727	0.586	0.692	0.676	0.671	0.659	0.653	0.654	0.647	0.639	0.639		0.715	0.587	0.674	0.678	0.664	0.663	0.647	0.653	0.638	0.633	0.635		0.721	0.588	0.674	0.666	0.666	0.655	0.646	0.645	0.634	0.627	0.631
1230	0.734	0.617	0.712	0.719	0.698	0.709	0.685	0.705	0.692	0.696	0.687		0.731	0.588	0.701	0.681	0.676	0.667	0.662	0.662	0.654	0.641	0.642		0.718	0.591	0.683	0.68	0.672	0.669	0.654	0.661	0.642	0.639	0.64		0.727	0.589	0.681	0.673	0.674	0.663	0.652	0.65	0.638	0.633	0.637
1240	0.738	0.621	0.721	0.727	0.703	0.715	0.693	0.712	0.699	0.704	0.692		0.739	0.591	0.703	0.689	0.686	0.675	0.665	0.665	0.656	0.643	0.65		0.725	0.594	0.685	0.687	0.68	0.679	0.657	0.668	0.65	0.642	0.647		0.734	0.591	0.683	0.679	0.676	0.67	0.655	0.655	0.644	0.636	0.641
1250	0.743	0.624	0.725	0.735	0.709	0.723	0.701	0.723	0.707	0.714	0.699		0.747	0.597	0.711	0.694	0.689	0.679	0.67	0.67	0.662	0.648	0.662		0.732	0.598	0.692	0.695	0.681	0.682	0.664	0.67	0.652	0.646	0.652		0.736	0.596	0.69	0.682	0.682	0.672	0.661	0.664	0.648	0.641	0.647
1260	0.773	0.626	0.726	0.738	0.713	0.724	0.706	0.727	0.713	0.72	0.706		0.749	0.602	0.72	0.698	0.695	0.685	0.677	0.677	0.67	0.654	0.667		0.735	0.603	0.701	0.697	0.687	0.687	0.673	0.677	0.656	0.653	0.657		0.739	0.598	0.698	0.689	0.69	0.676	0.671	0.666	0.652	0.648	0.65
1270	0.786	0.629	0.731	0.746	0.716	0.727	0.709	0.733	0.714	0.725	0.714		0.752	0.606	0.721	0.705	0.704	0.694	0.682	0.684	0.672	0.657	0.674		0.74	0.608	0.702	0.703	0.695	0.695	0.674	0.685	0.664	0.656	0.664		0.747	0.602	0.698	0.697	0.691	0.685	0.672	0.672	0.658	0.65	0.654
1280	0.786	0.635	0.741	0.749	0.72	0.734	0.711	0.742	0.72	0.733	0.719		0.759	0.611	0.726	0.712	0.706	0.696	0.685	0.686	0.678	0.663	0.682		0.748	0.611	0.709	0.711	0.695	0.699	0.68	0.688	0.669	0.661	0.666		0.752	0.607	0.705	0.698	0.695	0.687	0.678	0.679	0.666	0.656	0.66
1290	0.783	0.638	0.755	0.758	0.726	0.738	0.717	0.747	0.731	0.733	0.724		0.764	0.624	0.734	0.717	0.711	0.701	0.691	0.692	0.687	0.672	0.687		0.753	0.616	0.717	0.712	0.7	0.703	0.688	0.692	0.672	0.667	0.672		0.758	0.612	0.713	0.703	0.703	0.693	0.686	0.687	0.667	0.664	0.665
1300	0.785	0.641	0.764	0.761	0.732	0.74	0.719	0.753	0.734	0.736	0.723		0.768	0.627	0.738	0.725	0.718	0.709	0.7	0.699	0.694	0.675	0.691		0.757	0.623	0.72	0.717	0.709	0.71	0.694	0.699	0.678	0.672	0.68		0.763	0.615	0.714	0.712	0.707	0.699	0.692	0.689	0.672	0.668	0.669
1310	0.788	0.648	0.768	0.763	0.735	0.745	0.721	0.759	0.74	0.742	0.725		0.772	0.622	0.741	0.733	0.722	0.709	0.703	0.703	0.696	0.681	0.7		0.762	0.626	0.724	0.726	0.71	0.717	0.695	0.707	0.687	0.675	0.681		0.771	0.619	0.719	0.712	0.71	0.705	0.694	0.695	0.68	0.673	0.675
1320	0.788	0.658	0.768	0.761	0.737	0.752	0.724	0.768	0.745	0.742	0.73		0.779	0.629	0.749	0.735	0.724	0.714	0.707	0.706	0.701	0.689	0.707		0.771	0.63	0.731	0.729	0.714	0.716	0.702	0.708	0.688	0.68	0.687		0.774	0.626	0.726	0.716	0.717	0.707	0.7	0.702	0.685	0.679	0.684
1330	0.788	0.659	0.776	0.769	0.743	0.755	0.731	0.771	0.752	0.744	0.733		0.784	0.637	0.754	0.741	0.73	0.721	0.715	0.712	0.708	0.696	0.711		0.776	0.635	0.738	0.731	0.721	0.719	0.709	0.713	0.694	0.688	0.694		0.778	0.629	0.73	0.724	0.724	0.714	0.709	0.707	0.688	0.688	0.686
1340	0.788	0.66	0.777	0.771	0.75	0.758	0.736	0.772	0.755	0.748	0.738		0.787	0.642	0.755	0.75	0.737	0.725	0.721	0.721	0.716	0.699	0.716		0.779	0.641	0.74	0.737	0.727	0.728	0.711	0.721	0.701	0.692	0.698		0.784	0.632	0.733	0.727	0.725	0.721	0.711	0.709	0.695	0.69	0.692
1350	0.793	0.659	0.777	0.771	0.753	0.76	0.736	0.776	0.757	0.752	0.74		0.79	0.644	0.76	0.751	0.738	0.726	0.723	0.721	0.717	0.704	0.716		0.784	0.644	0.745	0.743	0.727	0.728	0.715	0.726	0.709	0.695	0.702		0.79	0.639	0.739	0.729	0.73	0.722	0.716	0.717	0.702	0.695	0.698
1360	0.793	0.668	0.775	0.775	0.756	0.769	0.74	0.781	0.766	0.756	0.748		0.796	0.65	0.768	0.754	0.742	0.732	0.729	0.725	0.725	0.713	0.72		0.793	0.649	0.754	0.743	0.733	0.731	0.722	0.727	0.71	0.702	0.708		0.793	0.644	0.747	0.735	0.738	0.727	0.722	0.726	0.705	0.702	0.705
1370	0.793	0.664	0.775	0.783	0.761	0.772	0.743	0.79	0.78	0.76	0.752		0.801	0.653	0.771	0.761	0.751	0.74	0.737	0.732	0.733	0.72	0.723		0.796	0.653	0.756	0.748	0.741	0.739	0.729	0.733	0.715	0.711	0.717		0.797	0.647	0.747	0.742	0.74	0.735	0.729	0.726	0.708	0.71	0.707
1380	0.791	0.663	0.779	0.79	0.768	0.773	0.75	0.791	0.784	0.759	0.755		0.803	0.656	0.773	0.765	0.754	0.74	0.738	0.739	0.735	0.721	0.727		0.796	0.659	0.759	0.755	0.744	0.745	0.73	0.739	0.722	0.711	0.718		0.802	0.65	0.751	0.743	0.743	0.739	0.73	0.731	0.715	0.711	0.712
1390	0.784	0.666	0.78	0.795	0.775	0.775	0.755	0.794	0.791	0.762	0.758		0.805	0.662	0.778	0.766	0.755	0.744	0.742	0.74	0.738	0.728	0.732		0.799	0.662	0.767	0.759	0.746	0.745	0.735	0.746	0.727	0.716	0.724		0.808	0.656	0.758	0.747	0.749	0.741	0.735	0.738	0.723	0.717	0.719
1400	0.783	0.673	0.782	0.795	0.778	0.779	0.758	0.798	0.795	0.769	0.766		0.807	0.669	0.785	0.769	0.76	0.751	0.747	0.744	0.744	0.735	0.736		0.806	0.665	0.773	0.761	0.752	0.751	0.742	0.746	0.729	0.723	0.729		0.811	0.662	0.762	0.754	0.756	0.746	0.743	0.744	0.723	0.723	0.725
1410	0.785	0.684	0.783	0.794	0.78	0.785	0.76	0.802	0.8	0.775	0.767		0.813	0.671	0.788	0.777	0.767	0.755	0.754	0.75	0.752	0.742	0.74		0.81	0.67	0.773	0.766	0.758	0.757	0.746	0.75	0.734	0.731	0.737		0.814	0.663	0.764	0.758	0.757	0.754	0.748	0.744	0.727	0.73	0.726
1420	0.784	0.693	0.79	0.8	0.786	0.788	0.764	0.805	0.804	0.777	0.772		0.817	0.673	0.79	0.781	0.77	0.755	0.755	0.758	0.755	0.745	0.747		0.814	0.675	0.778	0.774	0.76	0.763	0.749	0.758	0.742	0.732	0.739		0.819	0.667	0.769	0.759	0.761	0.756	0.749	0.749	0.733	0.732	0.731
1430	0.784	0.697	0.796	0.806	0.794	0.79	0.769	0.805	0.805	0.781	0.777		0.819	0.68	0.795	0.783	0.771	0.76	0.759	0.758	0.759	0.749	0.754		0.816	0.678	0.785	0.776	0.763	0.763	0.754	0.764	0.747	0.736	0.742		0.825	0.673	0.776	0.765	0.769	0.758	0.754	0.756	0.741	0.737	0.739
1440	0.781	0.703	0.799	0.808	0.801	0.792	0.771	0.806	0.808	0.786	0.782		0.822	0.688	0.802	0.787	0.777	0.766	0.765	0.763	0.766	0.755	0.762		0.823	0.682	0.79	0.779	0.769	0.768	0.762	0.764	0.748	0.742	0.748		0.828	0.679	0.78	0.772	0.774	0.764	0.76	0.762	0.74	0.743	0.744
1450	0.78	0.71	0.801	0.807	0.804	0.797	0.772	0.809	0.813	0.796	0.789		0.828	0.689	0.806	0.792	0.783	0.771	0.772	0.769	0.775	0.762	0.766		0.83	0.688	0.791	0.784	0.774	0.775	0.764	0.768	0.753	0.75	0.755		0.831	0.681	0.782	0.776	0.775	0.771	0.764	0.763	0.745	0.751	0.747
1460	0.791	0.718	0.803	0.805	0.806	0.802	0.774	0.813	0.817	0.799	0.791		0.832	0.693	0.806	0.796	0.787	0.773	0.773	0.776	0.777	0.763	0.769		0.831	0.693	0.796	0.791	0.775	0.78	0.766	0.774	0.76	0.751	0.758		0.833	0.685	0.786	0.778	0.778	0.773	0.765	0.767	0.751	0.752	0.751
1470	0.796	0.723	0.811	0.808	0.811	0.804	0.78	0.814	0.819	0.803	0.794		0.835	0.699	0.808	0.797	0.788	0.775	0.776	0.777	0.78	0.768	0.775		0.832	0.694	0.802	0.793	0.779	0.78	0.77	0.779	0.766	0.754	0.761		0.839	0.69	0.791	0.782	0.785	0.775	0.77	0.773	0.757	0.756	0.758
1480	0.801	0.723	0.819	0.814	0.815	0.804	0.784	0.814	0.818	0.809	0.799		0.835	0.706	0.812	0.799	0.791	0.78	0.781	0.78	0.785	0.775	0.783		0.834	0.698	0.808	0.794	0.785	0.784	0.776	0.781	0.767	0.76	0.766		0.844	0.698	0.797	0.788	0.791	0.779	0.776	0.779	0.758	0.762	0.765
1490	0.8	0.725	0.825	0.814	0.819	0.804	0.787	0.815	0.821	0.815	0.808		0.835	0.708	0.82	0.804	0.797	0.787	0.787	0.787	0.792	0.784	0.785		0.84	0.703	0.808	0.799	0.79	0.791	0.78	0.784	0.77	0.768	0.773		0.846	0.7	0.797	0.794	0.791	0.786	0.781	0.782	0.761	0.769	0.767
1500	0.794	0.729	0.825	0.811	0.819	0.81	0.787	0.82	0.826	0.822	0.811		0.842	0.71	0.822	0.811	0.803	0.79	0.791	0.793	0.796	0.787	0.788		0.846	0.71	0.812	0.805	0.791	0.796	0.781	0.789	0.776	0.772	0.78		0.849	0.704	0.8	0.795	0.795	0.789	0.782	0.784	0.767	0.773	0.772
1510	0.791	0.729	0.824	0.807	0.818	0.814	0.787	0.824	0.83	0.827	0.812		0.846	0.717	0.825	0.815	0.806	0.792	0.792	0.797	0.798	0.791	0.792		0.847	0.712	0.817	0.809	0.794	0.797	0.786	0.795	0.782	0.775	0.781		0.85	0.71	0.805	0.798	0.801	0.791	0.786	0.789	0.773	0.774	0.776
1520	0.793	0.726	0.826	0.806	0.817	0.817	0.793	0.829	0.833	0.827	0.814		0.849	0.723	0.829	0.816	0.808	0.797	0.796	0.799	0.803	0.796	0.8		0.848	0.717	0.824	0.811	0.8	0.799	0.792	0.798	0.784	0.781	0.785		0.857	0.717	0.812	0.804	0.807	0.795	0.792	0.794	0.778	0.78	0.785
1530	0.797	0.724	0.831	0.811	0.821	0.816	0.798	0.83	0.833	0.83	0.819		0.852	0.725	0.835	0.82	0.811	0.803	0.802	0.802	0.809	0.802	0.806		0.855	0.723	0.826	0.815	0.805	0.805	0.797	0.8	0.787	0.788	0.791		0.863	0.719	0.813	0.811	0.81	0.801	0.797	0.798	0.779	0.787	0.787
1540	0.802	0.727	0.834	0.818	0.823	0.816	0.801	0.833	0.836	0.836	0.823		0.858	0.728	0.842	0.825	0.817	0.807	0.807	0.807	0.814	0.806	0.809		0.861	0.73	0.828	0.821	0.807	0.812	0.798	0.803	0.791	0.794	0.797		0.869	0.722	0.816	0.812	0.811	0.806	0.799	0.799	0.784	0.792	0.79
1550	0.803	0.731	0.834	0.82	0.821	0.818	0.802	0.838	0.841	0.842	0.827		0.862	0.732	0.844	0.832	0.821	0.809	0.808	0.813	0.817	0.808	0.813		0.865	0.732	0.832	0.826	0.81	0.813	0.801	0.809	0.797	0.795	0.801		0.874	0.727	0.82	0.813	0.816	0.807	0.802	0.805	0.79	0.792	0.796
1560	0.801	0.735	0.83	0.82	0.821	0.824	0.802	0.845	0.848	0.845	0.827		0.866	0.738	0.847	0.834	0.822	0.812	0.811	0.815	0.82	0.812	0.818		0.867	0.735	0.838	0.829	0.815	0.815	0.807	0.814	0.801	0.8	0.802		0.875	0.734	0.827	0.818	0.823	0.809	0.806	0.81	0.795	0.795	0.801
1570	0.798	0.734	0.828	0.816	0.82	0.829	0.805	0.849	0.852	0.846	0.828		0.867	0.744	0.852	0.835	0.825	0.816	0.815	0.817	0.826	0.817	0.825		0.868	0.74	0.842	0.833	0.821	0.82	0.813	0.816	0.802	0.806	0.808		0.875	0.739	0.83	0.826	0.826	0.815	0.813	0.815	0.797	0.801	0.807
1580	0.797	0.732	0.826	0.814	0.824	0.83	0.811	0.851	0.854	0.848	0.833		0.869	0.748	0.859	0.839	0.829	0.822	0.822	0.822	0.833	0.823	0.83		0.867	0.747	0.843	0.836	0.825	0.826	0.816	0.819	0.806	0.813	0.813		0.874	0.742	0.832	0.829	0.827	0.822	0.816	0.816	0.801	0.807	0.808
1590	0.795	0.731	0.831	0.819	0.831	0.828	0.814	0.851	0.854	0.85	0.839		0.868	0.752	0.864	0.843	0.835	0.826	0.825	0.827	0.836	0.826	0.832		0.866	0.751	0.845	0.842	0.826	0.831	0.818	0.824	0.812	0.816	0.818		0.873	0.746	0.835	0.83	0.83	0.824	0.817	0.819	0.805	0.81	0.812
1600	0.791	0.734	0.832	0.82	0.835	0.827	0.815	0.852	0.857	0.855	0.842		0.868	0.755	0.864	0.847	0.839	0.827	0.826	0.832	0.839	0.828	0.836		0.866	0.754	0.849	0.847	0.829	0.831	0.822	0.83	0.817	0.818	0.82		0.872	0.751	0.84	0.833	0.836	0.825	0.821	0.823	0.812	0.812	0.817
1610	0.787	0.738	0.834	0.82	0.836	0.829	0.814	0.858	0.866	0.859	0.842		0.868	0.761	0.868	0.849	0.84	0.83	0.829	0.833	0.844	0.832	0.84		0.865	0.757	0.856	0.849	0.834	0.835	0.828	0.834	0.82	0.823	0.823		0.871	0.755	0.846	0.838	0.841	0.829	0.826	0.83	0.814	0.816	0.823
1620	0.782	0.737	0.835	0.819	0.832	0.834	0.813	0.863	0.87	0.859	0.841		0.868	0.765	0.871	0.851	0.843	0.834	0.834	0.835	0.85	0.838	0.846		0.865	0.762	0.858	0.851	0.84	0.839	0.833	0.835	0.822	0.829	0.828		0.87	0.758	0.849	0.844	0.844	0.834	0.832	0.834	0.816	0.822	0.827
1630	0.782	0.734	0.831	0.816	0.83	0.836	0.816	0.867	0.873	0.86	0.843		0.867	0.769	0.878	0.855	0.847	0.839	0.84	0.839	0.857	0.843	0.849		0.864	0.768	0.86	0.856	0.843	0.845	0.836	0.839	0.826	0.834	0.832		0.87	0.762	0.851	0.847	0.845	0.84	0.834	0.836	0.819	0.827	0.828
1640	0.773	0.731	0.829	0.814	0.83	0.837	0.822	0.866	0.872	0.861	0.85		0.867	0.771	0.881	0.86	0.853	0.842	0.844	0.844	0.86	0.845	0.852		0.863	0.772	0.863	0.862	0.845	0.847	0.837	0.843	0.832	0.838	0.838		0.869	0.766	0.854	0.849	0.849	0.842	0.836	0.839	0.825	0.829	0.832
1650	0.769	0.734	0.835	0.816	0.833	0.835	0.825	0.865	0.872	0.867	0.855		0.867	0.776	0.884	0.865	0.857	0.845	0.846	0.851	0.862	0.847	0.856		0.863	0.775	0.867	0.866	0.849	0.847	0.842	0.849	0.838	0.839	0.84		0.867	0.771	0.859	0.852	0.855	0.843	0.839	0.844	0.831	0.831	0.837
1660	0.769	0.739	0.836	0.82	0.834	0.835	0.826	0.865	0.877	0.873	0.859		0.867	0.781	0.886	0.867	0.86	0.85	0.848	0.853	0.866	0.851	0.86		0.862	0.778	0.873	0.868	0.853	0.851	0.847	0.855	0.841	0.844	0.841		0.867	0.775	0.865	0.856	0.861	0.848	0.844	0.849	0.833	0.835	0.843
1670	0.767	0.74	0.836	0.822	0.835	0.835	0.824	0.871	0.882	0.875	0.856		0.866	0.783	0.889	0.87	0.862	0.855	0.851	0.855	0.871	0.856	0.864		0.861	0.784	0.877	0.869	0.859	0.856	0.854	0.855	0.842	0.848	0.845		0.867	0.778	0.867	0.862	0.862	0.854	0.851	0.855	0.835	0.841	0.846
1680	0.762	0.74	0.833	0.822	0.829	0.841	0.822	0.876	0.885	0.875	0.856		0.866	0.785	0.895	0.872	0.864	0.862	0.857	0.858	0.879	0.861	0.869		0.862	0.788	0.88	0.874	0.862	0.863	0.857	0.858	0.845	0.854	0.848		0.867	0.781	0.868	0.865	0.864	0.86	0.854	0.857	0.837	0.846	0.848
1690	0.755	0.74	0.829	0.818	0.825	0.843	0.824	0.878	0.885	0.877	0.858		0.865	0.788	0.9	0.877	0.869	0.866	0.864	0.861	0.882	0.863	0.872		0.863	0.79	0.882	0.879	0.864	0.867	0.86	0.862	0.851	0.858	0.857		0.866	0.785	0.871	0.868	0.868	0.862	0.857	0.859	0.842	0.849	0.85
1700	0.753	0.74	0.825	0.814	0.825	0.844	0.83	0.878	0.883	0.878	0.862		0.864	0.793	0.904	0.884	0.874	0.869	0.866	0.868	0.885	0.867	0.873		0.862	0.793	0.885	0.884	0.867	0.868	0.862	0.866	0.857	0.859	0.861		0.866	0.79	0.875	0.87	0.872	0.865	0.858	0.863	0.848	0.851	0.854
1710	0.747	0.74	0.826	0.812	0.831	0.842	0.833	0.875	0.884	0.884	0.867		0.864	0.796	0.906	0.888	0.876	0.871	0.868	0.87	0.886	0.868	0.875		0.861	0.796	0.889	0.887	0.87	0.87	0.867	0.872	0.86	0.862	0.862		0.865	0.794	0.879	0.873	0.875	0.867	0.862	0.868	0.851	0.854	0.859
1720	0.74	0.743	0.828	0.816	0.835	0.838	0.833	0.877	0.888	0.889	0.867		0.863	0.799	0.909	0.891	0.878	0.875	0.871	0.872	0.89	0.871	0.878		0.86	0.802	0.893	0.89	0.874	0.872	0.872	0.875	0.862	0.866	0.865		0.865	0.796	0.883	0.877	0.88	0.872	0.867	0.871	0.852	0.858	0.864
1730	0.732	0.742	0.828	0.82	0.835	0.838	0.832	0.879	0.893	0.892	0.867		0.863	0.8	0.913	0.892	0.88	0.881	0.874	0.875	0.896	0.878	0.884		0.86	0.805	0.895	0.893	0.877	0.875	0.877	0.876	0.866	0.872	0.868		0.863	0.798	0.886	0.879	0.882	0.875	0.871	0.874	0.855	0.865	0.867
1740	0.729	0.739	0.828	0.82	0.835	0.843	0.83	0.882	0.896	0.893	0.866		0.863	0.802	0.917	0.896	0.884	0.885	0.88	0.877	0.899	0.882	0.887		0.859	0.808	0.897	0.894	0.882	0.879	0.88	0.88	0.869	0.877	0.874		0.864	0.801	0.887	0.88	0.882	0.879	0.873	0.878	0.859	0.868	0.87
1750	0.724	0.734	0.828	0.82	0.831	0.846	0.829	0.886	0.9	0.896	0.867		0.861	0.807	0.919	0.902	0.887	0.888	0.883	0.88	0.902	0.884	0.889		0.858	0.809	0.896	0.893	0.883	0.882	0.882	0.882	0.874	0.878	0.878		0.863	0.807	0.887	0.879	0.881	0.881	0.877	0.879	0.864	0.871	0.871
1760	0.723	0.732	0.833	0.824	0.83	0.848	0.833	0.887	0.901	0.896	0.872		0.861	0.811	0.92	0.907	0.894	0.891	0.884	0.882	0.906	0.886	0.889		0.856	0.812	0.895	0.893	0.883	0.881	0.884	0.883	0.88	0.881	0.881		0.863	0.809	0.886	0.879	0.879	0.881	0.877	0.878	0.867	0.873	0.875
1770	0.717	0.733	0.835	0.826	0.835	0.852	0.837	0.889	0.906	0.9	0.876		0.861	0.815	0.92	0.911	0.898	0.895	0.888	0.886	0.908	0.888	0.891		0.856	0.816	0.893	0.892	0.881	0.881	0.887	0.881	0.882	0.883	0.883		0.863	0.813	0.885	0.876	0.877	0.88	0.877	0.877	0.868	0.876	0.88
1780	0.712	0.735	0.837	0.825	0.837	0.852	0.839	0.888	0.908	0.902	0.878		0.861	0.816	0.919	0.912	0.9	0.897	0.891	0.889	0.907	0.891	0.893		0.855	0.821	0.892	0.889	0.881	0.88	0.887	0.88	0.885	0.887	0.884		0.862	0.815	0.882	0.875	0.875	0.878	0.876	0.877	0.872	0.88	0.884
1790	0.706	0.736	0.837	0.824	0.838	0.852	0.839	0.887	0.909	0.904	0.879		0.861	0.817	0.917	0.913	0.899	0.898	0.892	0.889	0.905	0.895	0.898		0.855	0.824	0.89	0.887	0.878	0.878	0.884	0.88	0.888	0.889	0.887		0.861	0.816	0.88	0.874	0.872	0.877	0.875	0.875	0.873	0.883	0.886
1800	0.7	0.735	0.835	0.822	0.836	0.85	0.841	0.885	0.909	0.905	0.881		0.86	0.819	0.917	0.912	0.899	0.9	0.892	0.891	0.905	0.898	0.9		0.853	0.828	0.889	0.885	0.877	0.877	0.883	0.879	0.889	0.891	0.893		0.861	0.821	0.879	0.872	0.87	0.874	0.873	0.873	0.872	0.887	0.888
1810	0.695	0.732	0.834	0.819	0.834	0.849	0.843	0.884	0.908	0.905	0.882		0.86	0.824	0.916	0.912	0.898	0.898	0.891	0.89	0.903	0.9	0.903		0.853	0.83	0.888	0.884	0.876	0.875	0.883	0.877	0.889	0.894	0.898		0.861	0.826	0.878	0.87	0.868	0.873	0.872	0.871	0.872	0.888	0.889
1820	0.688	0.729	0.831	0.817	0.834	0.846	0.845	0.882	0.907	0.904	0.885		0.859	0.828	0.915	0.912	0.898	0.898	0.89	0.888	0.902	0.903	0.904		0.851	0.833	0.886	0.883	0.874	0.874	0.881	0.876	0.888	0.897	0.9		0.86	0.829	0.877	0.869	0.866	0.871	0.87	0.869	0.871	0.891	0.893
1830	0.68	0.728	0.826	0.814	0.831	0.844	0.843	0.88	0.905	0.903	0.886		0.858	0.83	0.914	0.91	0.897	0.897	0.889	0.888	0.901	0.905	0.908		0.851	0.836	0.885	0.881	0.873	0.871	0.878	0.874	0.887	0.895	0.901		0.86	0.832	0.876	0.869	0.865	0.869	0.868	0.868	0.87	0.892	0.895
1840	0.673	0.733	0.823	0.811	0.826	0.842	0.842	0.879	0.904	0.902	0.887		0.857	0.833	0.914	0.91	0.896	0.895	0.888	0.885	0.898	0.903	0.91		0.849	0.843	0.884	0.88	0.872	0.87	0.877	0.873	0.886	0.895	0.904		0.859	0.837	0.875	0.867	0.864	0.868	0.868	0.866	0.869	0.892	0.898
1850	0.669	0.733	0.822	0.807	0.821	0.838	0.84	0.876	0.902	0.9	0.888		0.856	0.837	0.913	0.909	0.896	0.895	0.887	0.886	0.898	0.904	0.911		0.851	0.846	0.883	0.878	0.87	0.869	0.876	0.873	0.885	0.894	0.906		0.859	0.84	0.875	0.866	0.862	0.866	0.867	0.864	0.867	0.891	0.901
1860	0.661	0.732	0.817	0.804	0.818	0.835	0.838	0.874	0.901	0.897	0.886		0.855	0.841	0.914	0.909	0.894	0.895	0.886	0.885	0.897	0.903	0.911		0.85	0.848	0.882	0.878	0.87	0.868	0.874	0.871	0.884	0.893	0.909		0.858	0.841	0.873	0.866	0.862	0.864	0.865	0.863	0.866	0.889	0.904
1870	0.653	0.732	0.815	0.8	0.814	0.83	0.834	0.873	0.899	0.896	0.883		0.853	0.844	0.913	0.909	0.894	0.894	0.885	0.885	0.895	0.901	0.91		0.849	0.848	0.882	0.877	0.868	0.867	0.873	0.87	0.882	0.891	0.91		0.858	0.842	0.872	0.865	0.86	0.863	0.863	0.861	0.864	0.888	0.905
1880	0.647	0.732	0.813	0.795	0.81	0.828	0.833	0.87	0.898	0.896	0.883		0.853	0.846	0.914	0.909	0.895	0.894	0.885	0.885	0.895	0.9	0.911		0.849	0.848	0.881	0.876	0.867	0.867	0.872	0.869	0.88	0.892	0.911		0.857	0.842	0.872	0.864	0.86	0.862	0.862	0.86	0.863	0.888	0.905
1890	0.643	0.73	0.807	0.79	0.806	0.823	0.829	0.868	0.895	0.893	0.88		0.851	0.847	0.914	0.908	0.895	0.894	0.885	0.883	0.894	0.9	0.91		0.848	0.847	0.88	0.875	0.866	0.866	0.871	0.868	0.879	0.89	0.91		0.857	0.841	0.87	0.862	0.858	0.86	0.861	0.859	0.863	0.887	0.904
1900	0.634	0.727	0.803	0.786	0.801	0.819	0.826	0.866	0.894	0.891	0.877		0.85	0.848	0.914	0.908	0.894	0.892	0.885	0.883	0.893	0.899	0.909		0.847	0.846	0.879	0.875	0.865	0.865	0.869	0.867	0.878	0.889	0.909		0.857	0.84	0.87	0.862	0.858	0.86	0.86	0.858	0.861	0.887	0.904
1910	0.628	0.725	0.796	0.78	0.797	0.815	0.823	0.864	0.892	0.889	0.876		0.85	0.847	0.914	0.907	0.893	0.893	0.885	0.882	0.892	0.899	0.909		0.846	0.845	0.879	0.874	0.864	0.865	0.869	0.867	0.876	0.889	0.908		0.857	0.838	0.868	0.861	0.858	0.859	0.859	0.857	0.86	0.886	0.903
1920	0.622	0.72	0.788	0.774	0.793	0.81	0.82	0.863	0.89	0.888	0.873		0.85	0.846	0.914	0.905	0.892	0.891	0.883	0.881	0.891	0.898	0.907		0.846	0.845	0.878	0.873	0.863	0.864	0.867	0.866	0.876	0.888	0.907		0.856	0.838	0.868	0.86	0.857	0.857	0.858	0.856	0.859	0.885	0.902
1930	0.615	0.716	0.782	0.767	0.788	0.806	0.816	0.86	0.888	0.886	0.87		0.847	0.845	0.913	0.904	0.892	0.891	0.883	0.881	0.89	0.898	0.907		0.846	0.844	0.878	0.872	0.862	0.863	0.866	0.864	0.873	0.886	0.907		0.856	0.836	0.867	0.86	0.856	0.856	0.856	0.854	0.857	0.884	0.901
1940	0.609	0.71	0.777	0.761	0.781	0.802	0.813	0.857	0.886	0.884	0.868		0.847	0.845	0.913	0.904	0.892	0.891	0.883	0.881	0.89	0.898	0.906		0.85	0.843	0.877	0.871	0.861	0.862	0.866	0.864	0.873	0.887	0.906		0.856	0.836	0.865	0.858	0.855	0.856	0.856	0.853	0.856	0.883	0.901
1950	0.604	0.704	0.768	0.755	0.776	0.796	0.808	0.855	0.884	0.883	0.866		0.847	0.843	0.913	0.902	0.892	0.89	0.883	0.88	0.89	0.898	0.906		0.849	0.842	0.876	0.871	0.86	0.861	0.864	0.862	0.872	0.885	0.905		0.855	0.834	0.865	0.857	0.854	0.855	0.854	0.852	0.856	0.882	0.9
1960	0.597	0.7	0.761	0.749	0.771	0.791	0.804	0.853	0.883	0.881	0.864		0.846	0.844	0.913	0.902	0.892	0.89	0.883	0.88	0.889	0.898	0.906		0.849	0.842	0.877	0.871	0.86	0.861	0.863	0.862	0.872	0.884	0.906		0.855	0.834	0.865	0.857	0.854	0.855	0.853	0.851	0.855	0.881	0.9
1970	0.589	0.692	0.756	0.742	0.764	0.79	0.799	0.851	0.88	0.879	0.862		0.843	0.842	0.913	0.902	0.892	0.889	0.882	0.879	0.888	0.896	0.906		0.849	0.841	0.876	0.87	0.859	0.86	0.863	0.861	0.871	0.883	0.905		0.855	0.833	0.863	0.856	0.853	0.854	0.853	0.851	0.854	0.881	0.9
1980	0.583	0.687	0.748	0.734	0.758	0.779	0.795	0.847	0.878	0.878	0.86		0.842	0.842	0.912	0.902	0.891	0.889	0.881	0.879	0.887	0.896	0.906		0.848	0.839	0.875	0.87	0.859	0.86	0.863	0.86	0.87	0.882	0.904		0.854	0.833	0.863	0.855	0.853	0.853	0.852	0.85	0.853	0.88	0.9

## Sheet: Figure4B_GFP
	E1	E2	E3	E4	E5	E6	E7	E8	E9	E10	E11		F1	F2	F3	F4	F5	F6	F7	F8	F9	F10	F11		G1	G2	G3	G4	G5	G6	G7	G8	G9	G10	G11		H1	H2	H3	H4	H5	H6	H7	H8	H9	H10	H11
0	32	19	34	46	24	25	25	21	15	26	39		25	21	45	27	31	27	31	34	25	35	16		17	21	28	36	36	24	22	35	43	24	22		35	23	19	34	37	30	29	23	33	19	32
10	31	14	14	26	40	39	17	37	21	32	27		14	22	22	20	27	32	29	22	26	39	29		19	24	12	35	35	34	27	37	33	27	43		33	28	23	30	35	29	34	22	23	38	43
20	21	43	26	29	20	21	29	25	33	37	37		24	25	32	41	17	19	21	33	34	34	32		24	29	15	47	22	28	26	20	22	24	17		19	33	39	24	38	32	39	24	26	36	25
30	33	29	37	24	32	39	18	29	38	25	31		8	17	30	27	28	39	19	25	23	26	29		19	20	33	34	31	21	14	25	28	34	30		19	22	20	26	36	21	28	26	29	28	31
40	31	26	26	23	37	29	21	23	33	33	20		18	23	31	25	42	13	39	28	29	30	18		4	33	27	20	26	36	45	31	34	45	24		28	30	25	36	33	28	21	25	32	23	19
50	19	14	12	39	26	36	35	26	40	40	32		17	30	30	19	25	34	29	38	27	33	34		20	18	33	17	24	32	24	39	26	30	27		16	29	34	27	42	26	29	19	28	32	31
60	26	36	21	29	46	34	27	19	32	29	32		28	33	30	24	34	30	24	32	35	39	28		21	17	26	25	28	44	44	32	25	38	35		18	22	21	26	30	41	33	44	28	23	29
70	27	25	26	36	35	34	41	36	29	30	38		16	24	24	23	19	23	23	24	30	25	26		37	27	26	24	29	39	24	23	42	36	32		24	32	32	35	33	25	17	39	27	32	41
80	21	32	28	35	19	48	30	34	44	32	18		15	33	24	35	33	32	41	38	30	40	31		18	43	25	20	24	30	28	29	25	19	46		37	35	31	39	46	19	38	40	24	45	36
90	18	26	29	26	25	26	18	35	37	23	36		23	25	38	33	15	24	30	20	24	33	18		13	27	26	22	39	25	36	24	36	20	34		25	28	42	28	28	41	15	25	33	33	24
100	30	27	31	26	36	41	23	32	37	24	36		24	14	28	35	26	18	23	39	39	28	39		22	30	37	29	36	37	38	33	38	22	37		25	42	20	19	26	14	32	33	25	53	19
110	33	32	28	36	44	36	30	18	40	36	26		37	27	13	33	53	25	29	28	32	37	43		20	19	29	23	37	38	27	30	48	34	24		31	31	33	36	28	35	36	30	33	40	38
120	21	33	35	44	32	37	38	31	52	25	38		30	42	31	30	31	48	44	38	30	35	25		18	30	39	25	40	50	39	43	35	41	48		20	43	24	32	33	32	19	36	34	37	24
130	24	28	29	37	26	43	34	30	24	30	47		20	36	29	34	37	39	36	22	30	44	30		24	37	34	36	29	47	33	38	32	37	43		38	42	43	38	26	29	36	22	21	43	34
140	31	37	23	31	54	31	31	40	34	30	30		27	28	35	34	41	30	52	35	28	46	35		23	35	28	40	36	47	35	52	40	39	44		27	42	36	38	28	33	30	42	34	52	24
150	24	29	31	45	42	42	52	42	37	27	45		30	20	25	33	53	41	42	40	44	44	49		18	36	30	47	42	40	32	30	51	43	42		12	50	26	28	39	24	36	30	42	39	28
160	23	38	47	28	33	40	40	29	34	34	38		37	35	31	29	33	28	40	39	32	54	33		24	35	41	58	48	28	45	33	42	45	40		36	40	39	42	34	53	21	50	43	31	43
170	49	28	51	33	37	36	47	28	59	13	21		36	21	28	40	34	25	34	31	28	35	48		21	32	30	43	40	34	41	35	40	31	28		30	36	41	26	44	34	30	43	42	32	44
180	28	39	48	41	41	27	48	39	50	33	43		34	35	37	36	34	44	34	34	31	39	44		27	37	55	35	50	34	32	46	39	40	38		44	38	40	53	44	57	41	58	37	29	43
190	21	48	32	54	44	37	40	34	36	30	45		25	42	44	49	34	50	38	51	59	37	37		32	41	55	41	54	38	36	31	32	61	39		16	40	55	65	41	25	40	43	53	47	40
200	33	28	49	53	39	34	39	35	51	42	49		34	33	51	44	36	43	28	29	44	47	43		30	41	54	59	37	50	50	39	37	40	53		34	40	62	60	50	46	63	43	48	41	45
210	24	47	53	59	48	46	45	43	47	35	43		31	23	51	54	48	39	49	38	47	58	50		35	36	57	51	53	53	44	55	36	49	47		29	44	62	54	48	38	54	43	50	36	43
220	34	46	70	54	32	58	35	54	42	49	55		38	45	51	60	43	44	50	43	42	53	53		26	40	67	68	43	28	40	59	47	37	44		25	41	59	45	44	56	44	40	44	40	65
230	38	38	59	59	50	40	44	45	34	54	48		46	50	81	78	40	46	31	44	26	60	44		29	36	61	77	42	40	48	39	57	55	47		38	34	91	84	59	53	48	50	54	39	39
240	28	42	73	80	61	48	44	40	42	46	56		34	34	82	69	66	47	52	52	50	40	40		29	47	96	63	55	62	54	51	55	46	51		31	51	93	94	65	56	40	51	57	51	60
250	32	50	88	94	75	47	37	43	55	54	54		29	40	100	87	64	67	34	38	43	51	40		45	46	83	86	81	42	59	46	43	49	45		36	44	108	89	70	60	42	46	62	45	53
260	39	32	93	103	85	69	43	52	41	49	49		20	38	103	93	100	63	59	48	56	58	56		40	42	119	99	77	64	50	53	59	55	54		23	43	119	116	96	60	52	48	52	47	59
270	30	43	122	113	89	76	47	50	44	62	45		44	44	128	115	98	81	49	53	52	54	51		28	54	130	124	104	78	57	59	39	42	52		27	43	130	140	97	80	53	46	49	65	61
280	34	52	136	138	106	95	52	57	47	64	51		33	43	137	128	111	82	54	58	51	54	66		30	51	150	139	124	92	39	56	57	71	62		29	56	155	153	125	92	57	56	64	58	57
290	38	41	158	134	111	92	61	53	62	45	64		40	61	157	150	129	107	66	69	57	60	68		41	48	164	157	119	105	51	59	51	54	62		40	58	180	163	142	121	67	51	68	58	47
300	35	50	182	172	145	111	58	48	52	71	53		36	53	180	160	151	112	60	61	62	68	67		40	52	189	183	135	126	57	68	59	70	51		52	60	215	200	166	139	57	72	56	56	55
310	49	57	204	186	155	127	75	55	63	61	62		42	66	195	188	166	139	71	62	64	63	60		30	63	217	194	153	122	70	58	67	59	69		40	57	248	222	166	150	63	66	57	72	62
320	49	60	218	210	177	136	65	56	62	62	63		47	69	227	191	179	144	63	71	70	63	64		48	56	235	212	191	150	71	67	59	60	69		45	58	252	248	207	172	78	69	71	69	61
330	44	62	224	222	169	156	73	61	62	70	64		50	55	236	206	181	158	72	64	77	52	53		53	53	247	225	202	166	65	61	60	66	71		44	60	271	258	211	185	86	66	68	71	73
340	50	55	253	223	197	149	86	71	63	64	65		60	64	251	240	194	154	79	62	62	69	63		52	63	266	247	208	167	76	50	58	81	66		59	66	320	285	232	208	103	76	60	68	80
350	55	58	262	241	213	188	94	75	66	66	67		50	67	268	249	214	175	93	69	77	68	65		61	54	289	276	247	191	93	59	67	81	68		44	67	324	315	269	224	106	76	75	73	77
360	43	54	305	294	245	201	87	74	71	82	70		57	71	296	283	233	218	103	76	69	86	90		56	72	317	292	248	233	112	72	86	79	75		51	75	361	348	306	249	127	78	68	76	79
370	54	69	332	294	258	221	119	79	74	86	79		64	67	343	274	269	225	114	66	75	83	77		54	72	347	326	296	236	117	70	66	76	67		57	77	387	359	331	271	123	78	71	75	91
380	69	78	352	329	276	249	125	72	83	71	99		51	70	358	333	292	238	110	79	67	72	67		63	77	370	354	303	257	136	72	73	75	86		62	69	419	398	346	301	144	81	85	82	81
390	62	57	369	345	313	256	120	80	77	66	77		53	60	373	349	300	272	127	68	64	73	73		63	66	397	360	335	273	136	67	84	84	80		49	67	434	438	365	326	163	84	72	81	74
400	50	70	385	354	302	279	148	73	76	84	83		59	77	391	355	324	296	140	89	70	82	84		65	78	393	410	358	301	157	80	75	88	86		57	90	498	483	415	365	158	74	78	70	83
410	64	73	395	388	331	288	155	90	81	97	87		67	86	422	389	333	312	155	75	71	82	82		63	95	459	414	375	324	169	87	81	87	88		54	64	537	488	424	376	181	92	83	97	91
420	63	82	436	415	361	317	158	78	103	86	86		59	78	450	420	362	332	157	77	87	84	90		69	81	471	472	407	341	185	89	77	92	94		70	87	564	544	479	409	198	104	94	88	89
430	68	94	465	419	388	322	165	85	77	87	94		61	89	472	443	386	336	177	85	78	90	90		59	74	483	478	432	364	189	88	87	79	91		77	81	596	555	494	431	202	103	94	93	98
440	73	74	477	444	401	344	174	82	90	85	86		52	93	491	453	415	370	175	103	80	97	80		58	80	518	518	472	388	190	98	105	89	97		63	88	650	610	531	466	241	116	97	92	99
450	62	77	489	466	399	361	203	102	93	91	93		66	92	535	474	439	375	194	99	96	77	78		79	83	545	514	470	387	214	91	91	92	77		66	93	663	629	554	472	235	108	92	99	99
460	62	92	527	494	431	377	195	93	87	92	80		70	77	540	503	450	391	193	99	96	90	95		62	85	550	561	510	413	217	102	91	103	90		70	104	716	662	594	525	247	112	101	104	110
470	75	96	549	510	450	399	205	98	92	91	90		73	85	573	506	476	423	203	104	92	83	97		74	70	585	579	532	460	241	110	92	107	91		56	98	735	709	612	543	268	117	109	108	99
480	65	93	583	539	486	435	219	99	92	93	109		79	106	620	537	520	453	231	126	95	102	95		65	98	646	608	571	481	257	117	114	98	115		75	95	773	728	644	581	276	127	112	97	110
490	71	90	589	574	493	433	220	114	99	102	98		71	94	623	597	531	474	248	105	92	100	98		69	102	663	638	581	499	269	112	99	102	89		65	102	786	783	690	603	309	120	108	104	114
500	79	101	620	576	533	467	252	110	105	104	104		75	97	678	605	535	490	247	107	107	115	108		78	92	708	664	625	530	275	130	93	92	100		78	109	855	798	713	661	317	141	114	107	112
510	82	85	655	606	550	482	251	119	103	112	102		79	99	690	644	573	505	256	120	101	95	110		86	80	738	708	646	553	295	112	109	110	104		70	98	883	860	746	684	343	147	116	111	126
520	84	106	682	643	582	499	270	127	99	106	116		62	111	720	639	624	519	276	137	92	101	101		83	113	772	736	683	586	301	121	107	113	99		77	99	939	895	810	706	373	140	116	124	116
530	92	92	705	667	610	530	273	132	121	122	110		82	105	766	701	637	552	284	124	107	127	104		78	100	803	791	724	604	324	129	101	104	100		85	119	975	947	842	741	367	155	112	118	126
540	82	106	760	712	648	560	305	122	119	128	135		86	115	786	726	677	597	302	126	121	125	114		98	109	853	809	743	671	348	137	126	126	113		84	144	1022	1000	890	794	396	156	128	127	128
550	85	103	781	742	648	572	309	126	108	106	120		88	110	818	776	679	628	325	133	112	126	113		65	109	895	866	758	665	354	131	102	118	121		99	109	1077	1026	933	821	421	151	130	136	126
560	91	105	799	782	670	606	315	126	118	111	120		94	115	873	804	724	634	340	131	113	111	122		108	109	916	892	812	699	372	150	114	127	114		95	131	1124	1075	993	860	430	161	131	138	128
570	93	124	836	811	707	626	324	137	119	120	126		90	116	899	812	753	675	347	143	119	122	127		90	121	953	917	857	747	402	160	134	113	127		82	130	1204	1155	1001	918	451	175	129	132	141
580	92	136	891	829	744	644	358	155	116	123	132		99	109	935	852	767	719	379	150	120	129	126		92	120	1011	972	907	749	395	160	126	133	132		99	131	1228	1205	1056	947	491	181	145	128	153
590	90	116	908	862	780	686	385	158	126	147	128		90	107	984	867	813	749	375	149	137	119	131		104	125	1068	994	935	812	415	159	137	137	123		102	121	1283	1257	1109	992	521	190	152	149	141
600	89	118	953	922	799	717	380	140	127	131	139		92	125	1033	930	858	752	398	153	137	128	142		99	125	1084	1038	978	848	464	153	127	151	145		99	139	1356	1330	1177	1056	557	201	141	155	142
610	79	123	988	912	854	742	386	157	130	136	135		96	124	1046	959	892	792	389	158	126	129	134		101	115	1130	1076	999	864	460	171	146	147	141		102	142	1364	1332	1227	1067	565	213	159	159	175
620	105	119	1038	957	824	769	411	177	121	144	136		107	134	1077	1006	932	821	415	160	121	134	136		103	127	1158	1122	1047	888	488	173	142	150	139		95	150	1450	1392	1253	1107	564	209	166	159	166
630	93	142	1060	998	895	815	429	141	139	139	127		105	141	1122	1028	945	838	429	163	129	159	144		115	136	1194	1194	1061	927	497	175	138	149	139		109	144	1493	1450	1301	1161	608	204	156	160	171
640	94	132	1101	1041	921	832	438	174	136	157	138		108	149	1165	1069	1001	867	445	162	153	148	156		99	138	1258	1207	1133	960	525	194	141	143	135		89	154	1584	1500	1338	1212	644	227	166	160	148
650	109	144	1121	1077	948	877	464	183	142	159	148		101	133	1191	1121	1018	886	484	163	148	152	144		106	147	1289	1252	1156	1021	546	203	151	162	170		117	155	1599	1544	1370	1249	656	218	167	162	157
660	106	137	1176	1105	994	894	480	183	146	147	149		108	147	1237	1131	1047	962	480	184	144	156	157		91	148	1328	1290	1207	1038	570	189	147	153	152		107	145	1639	1607	1467	1268	670	226	174	149	177
670	100	153	1191	1144	1000	915	487	182	169	166	162		114	164	1288	1172	1109	976	528	180	142	167	155		116	164	1368	1310	1233	1066	576	207	161	155	165		119	163	1709	1658	1505	1327	702	265	182	167	170
680	110	161	1257	1177	1051	942	490	199	150	146	174		126	152	1317	1237	1113	986	525	205	155	173	157		108	151	1429	1394	1291	1116	605	225	158	169	169		122	171	1753	1735	1539	1387	727	249	168	179	177
690	109	139	1273	1225	1092	952	499	186	159	163	158		118	150	1336	1258	1145	1003	541	199	162	161	162		113	169	1457	1448	1316	1110	610	216	164	171	156		122	171	1795	1757	1579	1419	725	257	176	176	171
700	101	138	1302	1222	1117	1005	546	195	163	164	171		112	151	1362	1287	1191	1027	553	205	161	167	165		98	163	1496	1436	1328	1149	629	225	176	176	162		126	185	1842	1827	1628	1462	766	273	176	187	190
710	114	171	1305	1277	1144	1023	558	196	165	168	177		135	164	1421	1292	1193	1093	545	215	152	169	160		108	162	1491	1506	1383	1191	654	223	176	163	172		118	172	1911	1891	1646	1488	794	274	202	186	190
720	126	150	1359	1296	1166	1042	565	217	154	167	163		113	156	1454	1345	1247	1092	572	227	155	177	165		109	165	1566	1499	1407	1214	666	244	176	182	180		116	178	1960	1926	1747	1516	817	271	201	199	200
730	129	165	1395	1363	1200	1087	594	219	175	171	169		128	171	1479	1365	1284	1130	597	221	174	184	181		111	173	1642	1559	1493	1245	682	253	180	186	178		139	181	2065	1967	1835	1569	826	283	199	200	180
740	134	146	1441	1344	1238	1098	611	210	173	187	186		124	177	1568	1389	1310	1167	620	232	189	164	181		130	178	1643	1670	1504	1269	707	235	202	182	186		110	178	2115	2013	1813	1637	865	293	205	211	201
750	125	178	1433	1400	1288	1146	610	228	190	186	181		136	172	1560	1443	1344	1204	643	232	181	188	173		130	179	1732	1688	1546	1312	747	258	201	185	189		130	188	2170	2073	1924	1665	898	292	215	208	205
760	125	174	1516	1432	1325	1144	626	230	177	188	180		135	190	1612	1470	1381	1206	654	230	185	196	205		144	184	1768	1707	1596	1352	751	252	188	197	187		132	207	2190	2167	1940	1689	926	322	210	221	216
770	129	178	1505	1404	1317	1184	651	229	184	190	194		140	181	1657	1519	1419	1237	676	234	191	186	186		142	176	1806	1707	1610	1404	750	247	195	202	201		129	183	2258	2197	2021	1768	953	321	218	226	223
780	123	174	1594	1507	1366	1221	651	240	188	197	187		128	183	1699	1547	1465	1290	687	238	188	194	197		131	174	1833	1784	1648	1454	782	277	199	201	198		140	196	2312	2228	2014	1820	939	335	217	231	210
790	129	167	1615	1504	1397	1273	681	244	182	188	198		129	180	1724	1562	1470	1331	713	261	195	206	201		141	199	1839	1798	1714	1427	813	282	189	204	202		142	202	2377	2297	2096	1899	977	333	242	221	231
800	127	183	1604	1560	1432	1285	676	246	186	194	199		131	192	1767	1593	1521	1340	721	250	200	200	194		152	185	1910	1864	1724	1505	823	273	210	198	214		138	202	2372	2350	2117	1922	1004	330	235	239	228
810	135	186	1652	1583	1456	1301	689	243	197	206	197		141	184	1791	1690	1515	1383	738	267	211	200	204		145	194	1976	1890	1797	1534	857	271	215	209	204		132	211	2524	2438	2175	1939	1063	332	249	234	237
820	147	186	1700	1625	1482	1332	721	267	211	213	216		142	202	1853	1710	1578	1389	767	270	199	210	202		143	190	2063	1930	1811	1576	868	301	219	218	217		156	205	2563	2455	2242	1959	1069	356	248	235	234
830	132	187	1757	1681	1510	1367	745	255	203	212	225		144	188	1874	1716	1603	1462	758	263	216	217	224		154	210	2072	1977	1855	1648	911	281	221	206	233		151	200	2607	2555	2288	2048	1081	357	263	245	238
840	144	209	1807	1693	1548	1416	744	277	218	230	218		163	198	1930	1810	1649	1463	793	280	208	220	224		150	208	2143	2039	1910	1659	927	312	221	224	229		153	212	2631	2571	2352	2055	1115	366	252	256	244
850	154	211	1828	1716	1578	1461	785	262	225	239	228		159	197	1973	1834	1686	1515	817	281	208	234	223		154	211	2144	2124	1936	1680	933	318	226	243	235		153	220	2712	2612	2385	2147	1128	384	258	263	246
860	157	203	1879	1778	1631	1476	794	286	232	226	215		151	210	2042	1833	1709	1506	841	277	222	227	218		163	206	2208	2139	2036	1714	929	320	228	244	252		160	236	2765	2697	2476	2167	1136	387	250	256	258
870	171	199	1910	1816	1637	1501	804	294	227	219	226		161	204	2019	1875	1759	1550	834	280	226	232	219		160	212	2229	2114	2057	1759	964	319	223	246	241		162	238	2869	2748	2480	2210	1174	409	274	266	248
880	152	206	1960	1836	1655	1523	806	281	237	225	227		175	220	2051	1923	1746	1588	843	303	228	230	241		176	214	2284	2227	2074	1797	1005	326	239	241	247		152	234	2883	2733	2530	2251	1202	394	270	269	263
890	161	221	1968	1860	1692	1512	827	279	238	236	235		162	210	2114	1899	1796	1634	856	313	248	242	233		156	214	2309	2236	2059	1824	1031	333	231	244	246		166	252	2858	2806	2530	2285	1208	412	272	264	264
900	163	227	2002	1870	1709	1564	862	297	237	246	225		158	229	2227	1982	1857	1659	910	308	233	223	226		171	229	2355	2294	2118	1835	1025	339	242	236	252		168	236	2973	2856	2595	2311	1261	404	267	297	266
910	160	207	2038	1968	1772	1598	866	299	239	244	249		165	224	2218	2035	1880	1699	909	309	242	241	247		169	239	2448	2318	2179	1906	1055	350	272	246	247		180	246	2983	2917	2697	2365	1258	416	286	265	284
920	167	236	2058	1994	1808	1599	892	310	253	257	255		166	243	2243	2109	1959	1743	934	307	244	250	240		163	222	2452	2374	2242	1961	1053	349	266	265	251		156	250	3001	2926	2698	2382	1305	440	294	279	283
930	169	235	2151	2031	1839	1651	895	308	237	259	246		180	236	2290	2128	1955	1769	938	318	245	240	247		160	255	2509	2437	2289	1949	1110	345	257	257	258		173	258	3122	3009	2831	2469	1312	446	297	267	289
940	177	234	2124	2055	1850	1687	902	316	243	258	258		159	238	2315	2162	1989	1798	964	328	244	263	259		178	225	2530	2490	2282	1998	1130	366	274	293	270		181	252	3122	3053	2831	2482	1329	437	292	307	282
950	177	217	2200	2073	1884	1719	940	312	253	263	262		183	238	2330	2175	1982	1819	954	337	248	255	274		165	244	2602	2513	2335	2049	1133	359	271	276	261		184	255	3197	3065	2836	2530	1322	440	292	284	289
960	183	231	2194	2086	1890	1764	943	351	246	253	268		170	249	2408	2191	2056	1803	961	332	272	270	277		172	251	2673	2544	2363	2046	1146	363	263	284	254		177	277	3241	3166	2881	2513	1348	460	302	300	305
970	182	247	2231	2133	1934	1705	964	331	264	275	259		172	239	2454	2252	2061	1864	995	328	256	284	265		192	237	2681	2592	2405	2091	1176	398	264	283	291		178	266	3267	3133	2872	2560	1396	457	294	302	306
980	182	250	2278	2152	1977	1764	960	343	272	260	249		182	240	2423	2228	2114	1817	1007	348	252	259	253		192	242	2672	2569	2452	2106	1165	376	275	274	282		183	260	3295	3172	2877	2581	1378	469	321	308	285
990	179	238	2323	2204	1978	1808	981	327	261	279	245		174	245	2488	2329	2159	1894	1009	354	248	286	261		186	270	2729	2638	2480	2154	1193	387	270	286	279		194	283	3312	3300	2959	2648	1434	459	319	323	316
1000	183	251	2387	2224	1999	1840	1006	345	263	283	269		187	253	2483	2330	2143	1953	1036	355	267	289	287		189	250	2728	2639	2468	2177	1202	397	284	275	288		200	272	3307	3293	2949	2649	1415	480	298	327	333
1010	203	267	2358	2253	2041	1843	1006	329	278	299	272		188	272	2529	2328	2231	1970	1062	350	278	270	293		182	277	2897	2737	2560	2236	1240	389	297	312	290		198	282	3402	3361	3026	2734	1423	484	330	321	340
1020	191	261	2391	2275	2076	1863	1005	348	273	284	269		219	266	2573	2392	2210	2004	1063	363	273	291	278		196	267	2796	2731	2553	2262	1229	417	284	282	294		195	285	3524	3395	3086	2789	1452	495	326	331	341
1030	204	261	2402	2283	2107	1869	1006	345	279	288	293		203	275	2595	2461	2264	2010	1065	381	274	299	279		206	271	2879	2795	2579	2275	1277	419	294	302	314		204	277	3460	3341	3090	2746	1520	490	334	332	324
1040	196	272	2410	2342	2133	1888	1026	360	278	289	293		203	262	2660	2452	2253	2004	1107	379	280	289	298		203	274	2925	2749	2670	2260	1287	407	293	290	313		201	273	3478	3426	3166	2804	1458	491	318	343	325
1050	204	243	2462	2346	2141	1937	1056	373	286	297	296		199	277	2595	2470	2296	2050	1052	369	278	293	279		203	298	2945	2911	2676	2300	1269	424	295	310	320		202	279	3522	3521	3181	2870	1495	496	328	333	334
1060	210	283	2444	2338	2164	1985	1064	373	286	290	294		220	285	2742	2447	2290	2065	1121	369	291	306	292		201	280	2974	2878	2735	2387	1313	437	307	317	308		204	293	3583	3420	3165	2796	1524	500	336	334	342
1070	221	270	2570	2387	2170	2010	1091	375	293	317	298		209	274	2678	2525	2329	2064	1117	405	292	311	304		209	303	3013	2897	2659	2339	1340	425	312	322	304		206	314	3572	3550	3137	2941	1558	508	355	348	343
1080	220	263	2502	2390	2192	1979	1097	364	274	294	291		224	289	2719	2589	2386	2126	1129	396	299	294	315		212	289	3065	2960	2733	2412	1301	414	303	328	316		211	309	3639	3555	3231	2996	1555	512	344	326	351
1090	202	270	2513	2445	2257	2075	1085	367	299	306	310		219	279	2783	2549	2340	2121	1144	402	301	310	300		208	282	3115	2927	2769	2430	1339	450	307	310	305		205	300	3700	3658	3341	2962	1540	506	362	364	357
1100	229	289	2675	2436	2157	2014	1103	383	300	314	314		230	283	2735	2677	2418	2186	1119	394	317	297	303		209	294	3080	2996	2812	2424	1396	442	307	323	332		217	301	3701	3553	3177	2930	1602	531	352	362	352
1110	208	291	2596	2553	2288	2108	1120	379	317	303	313		228	284	2852	2589	2412	2145	1190	408	304	318	320		233	305	3221	3081	2779	2474	1332	439	328	340	341		236	314	3741	3641	3353	3001	1610	515	354	359	350
1120	240	306	2659	2544	2276	2057	1109	406	300	313	324		238	285	2794	2703	2462	2217	1184	403	316	329	323		229	299	3113	3041	2825	2451	1424	462	328	342	324		220	305	3805	3752	3417	3047	1627	529	379	363	368
1130	236	301	2647	2550	2303	2114	1133	399	295	322	318		241	295	2840	2678	2518	2262	1175	409	299	330	329		231	316	3212	3115	2860	2498	1378	450	321	339	334		231	331	3821	3726	3407	2960	1611	541	357	372	373
1140	238	309	2690	2554	2376	2127	1151	393	315	304	323		232	311	2998	2671	2485	2273	1212	432	326	331	322		238	311	3254	3154	2907	2535	1425	454	332	334	351		241	333	3835	3755	3430	3103	1665	529	373	367	375
1150	233	304	2717	2604	2384	2131	1155	411	322	333	338		233	317	2924	2726	2507	2269	1210	411	331	326	326		241	320	3126	3093	2913	2518	1434	477	334	354	339		249	326	3753	3837	3482	3069	1666	555	379	387	357
1160	263	318	2721	2559	2348	2160	1181	410	309	331	333		255	324	2938	2697	2584	2319	1239	434	321	331	327		225	315	3297	3217	2933	2631	1447	467	333	344	354		242	329	3876	3856	3442	3136	1615	571	376	385	382
1170	237	300	2737	2675	2456	2191	1173	422	330	333	330		251	326	3031	2765	2555	2320	1230	426	326	339	337		242	319	3310	3186	2971	2649	1430	465	337	362	341		232	350	3972	3792	3446	3141	1645	554	382	377	377
1180	255	302	2790	2665	2444	2216	1186	425	332	332	327		240	332	3003	2842	2605	2320	1273	440	350	338	337		260	326	3303	3230	3003	2621	1482	485	341	354	347		240	337	3922	3856	3531	3118	1717	572	406	401	367
1190	271	308	2780	2628	2416	2189	1222	436	332	329	340		255	314	3083	2865	2659	2394	1252	422	338	353	338		251	339	3388	3267	3086	2675	1493	486	360	358	382		258	354	4055	3970	3605	3229	1719	574	397	399	388
1200	261	312	2855	2757	2468	2262	1205	433	352	360	363		263	331	3104	2799	2624	2393	1285	449	344	336	364		270	350	3434	3285	3034	2688	1491	495	358	381	369		242	337	4008	4033	3637	3277	1711	564	405	407	403
1210	274	321	2919	2776	2505	2295	1177	447	323	339	345		284	339	3005	2910	2696	2421	1297	463	325	359	346		271	347	3370	3238	3133	2684	1495	513	350	361	372		244	333	4135	4015	3582	3205	1715	603	404	408	403
1220	286	345	2851	2691	2478	2249	1251	416	343	354	351		269	339	3166	2897	2685	2453	1292	457	349	357	363		262	351	3472	3416	3163	2745	1549	522	369	378	371		243	359	4040	3948	3546	3197	1740	582	407	423	396
1230	282	338	2908	2814	2509	2280	1262	434	343	359	361		275	333	3169	2873	2697	2409	1326	459	349	369	365		270	347	3550	3299	3129	2749	1534	525	368	400	375		263	368	4093	4025	3647	3269	1763	602	414	416	388
1240	288	337	2972	2786	2554	2294	1237	463	346	361	347		269	350	3099	2939	2758	2463	1331	463	360	362	369		263	347	3414	3377	3137	2737	1532	500	371	395	388		294	357	4103	4027	3683	3286	1763	595	415	427	414
1250	275	357	2942	2730	2459	2326	1260	467	353	362	353		273	345	3179	2978	2764	2489	1298	444	345	373	369		278	356	3557	3454	3196	2793	1555	510	362	377	387		273	363	4164	4083	3643	3314	1734	608	410	404	416
1260	283	362	2946	2799	2590	2357	1287	452	349	348	369		286	349	3290	2965	2775	2448	1351	474	351	373	376		293	354	3635	3445	3229	2815	1573	512	366	381	374		265	361	4235	3997	3604	3331	1775	616	421	423	417
1270	296	360	3010	2863	2569	2397	1288	462	344	359	371		299	355	3171	2981	2801	2536	1375	470	355	367	385		290	359	3580	3329	3255	2882	1596	540	373	385	402		265	376	4094	4082	3691	3353	1817	608	426	435	419
1280	298	376	3026	2795	2565	2396	1300	457	350	361	383		289	368	3279	3032	2906	2602	1347	478	359	399	377		293	361	3682	3474	3313	2818	1599	513	382	403	389		272	393	4227	4142	3879	3418	1852	628	443	427	413
1290	318	364	2966	2881	2637	2427	1319	449	369	380	380		301	368	3333	2984	2791	2518	1376	477	371	386	388		296	385	3663	3554	3258	2927	1628	525	385	402	396		272	396	4270	4177	3840	3446	1819	625	437	429	428
1300	303	378	3116	2909	2713	2441	1308	475	368	377	389		302	374	3288	3098	2876	2589	1401	496	365	382	396		289	381	3611	3559	3304	2924	1620	532	381	394	395		274	389	4284	4169	3746	3437	1832	641	430	421	418
1310	308	394	3080	2870	2616	2436	1321	481	371	373	393		313	374	3280	3118	2892	2633	1401	477	370	392	385		299	383	3687	3581	3341	2893	1640	534	397	411	397		269	406	4308	4196	3717	3437	1833	631	447	437	427
1320	311	359	3027	2945	2660	2474	1329	479	388	380	387		303	393	3457	3100	2861	2533	1450	507	381	396	387		305	390	3750	3634	3365	2958	1651	563	414	422	429		280	406	4276	4299	3882	3446	1893	642	454	459	451
1330	328	348	3099	2988	2721	2473	1311	498	367	381	388		331	377	3382	3129	2935	2651	1454	509	385	379	383		324	383	3720	3619	3330	2961	1628	541	419	408	423		288	426	4362	4250	3888	3530	1806	668	445	447	442
1340	331	370	3156	3028	2705	2465	1355	503	382	406	400		321	401	3333	3196	2990	2676	1456	494	386	385	408		334	385	3707	3545	3450	2959	1660	542	402	435	409		275	405	4462	4222	3799	3435	1862	656	461	453	449
1350	331	395	3133	2966	2729	2579	1373	495	386	403	395		323	393	3453	3185	2938	2624	1430	514	395	414	411		335	392	3854	3693	3503	3072	1665	558	414	427	433		294	401	4444	4300	3806	3503	1921	649	475	470	459
1360	322	401	3132	3047	2755	2496	1369	501	382	393	391		347	415	3572	3154	3001	2678	1479	520	407	409	408		332	413	3836	3750	3460	3043	1667	558	411	422	428		281	410	4398	4305	3890	3540	1905	674	456	469	469
1370	337	402	3227	3088	2777	2513	1375	529	400	397	426		354	412	3401	3278	3059	2716	1449	538	413	425	416		322	402	3834	3640	3481	3017	1712	570	433	432	433		301	416	4399	4374	4016	3605	1906	668	448	475	465
1380	355	417	3268	3011	2740	2505	1418	507	392	402	410		321	419	3492	3281	3020	2722	1477	487	414	439	414		334	403	3851	3693	3495	3012	1764	585	419	438	438		284	414	4533	4412	3970	3588	1921	693	476	461	456
1390	353	409	3172	3062	2786	2565	1383	515	396	406	412		342	408	3550	3259	2987	2714	1499	511	396	420	424		332	429	3901	3756	3489	3127	1694	578	450	447	442		294	415	4475	4309	3969	3517	1951	690	462	498	463
1400	355	421	3206	3112	2810	2560	1420	515	396	400	421		364	420	3569	3266	3090	2753	1480	522	392	424	423		349	436	3938	3791	3582	3188	1721	581	429	428	461		298	439	4506	4313	4003	3573	1957	695	486	473	487
1410	360	409	3266	3072	2769	2555	1419	525	408	416	420		349	430	3459	3368	3049	2794	1508	537	423	412	440		340	443	3824	3770	3585	3011	1759	573	441	443	445		316	418	4495	4321	3975	3580	1958	694	483	480	467
1420	358	423	3307	3106	2809	2638	1425	501	412	415	410		372	418	3594	3302	2951	2779	1495	535	412	421	424		358	439	3926	3759	3572	3083	1771	593	429	444	439		314	435	4435	4415	3975	3600	1950	689	482	499	471
1430	363	435	3261	3137	2914	2623	1419	523	417	429	460		358	433	3639	3309	3141	2770	1523	537	426	421	437		365	421	4010	3889	3570	3151	1759	611	426	464	451		311	437	4594	4415	4069	3638	1955	719	472	479	492
1440	370	444	3366	3222	2902	2591	1466	540	405	429	434		366	440	3576	3363	3191	2804	1538	544	419	443	436		354	446	4045	3909	3581	3152	1762	609	449	461	441		326	443	4611	4438	3966	3598	1959	696	497	504	474
1450	386	438	3363	3126	2851	2640	1471	556	399	443	446		380	445	3568	3361	3118	2786	1505	543	436	443	435		377	450	4015	3830	3704	3143	1806	607	462	469	454		326	434	4559	4381	3917	3612	1992	727	502	512	491
1460	386	440	3407	3196	2919	2690	1462	520	422	440	459		387	441	3685	3303	3148	2844	1571	535	438	444	442		357	459	4015	3863	3683	3204	1830	604	446	472	459		303	455	4511	4441	4064	3659	2019	710	495	517	480
1470	383	436	3307	3241	3006	2703	1477	547	426	423	453		375	460	3682	3451	3204	2871	1597	568	438	451	462		371	465	4036	3928	3655	3263	1807	610	453	465	468		319	451	4524	4482	4061	3704	1991	702	502	515	496
1480	386	451	3366	3227	2963	2606	1535	544	426	450	448		402	459	3667	3418	3234	2907	1552	548	419	472	452		388	464	4088	3896	3621	3239	1781	610	446	472	476		318	469	4543	4520	4152	3722	1958	711	524	510	488
1490	392	458	3458	3214	2910	2682	1513	569	423	427	450		375	452	3607	3530	3218	2784	1524	544	431	453	463		371	473	4118	3906	3749	3221	1852	616	464	485	478		311	459	4582	4469	4065	3591	1973	731	522	517	503
1500	388	437	3422	3186	3003	2730	1463	553	434	459	460		395	461	3728	3457	3144	2809	1575	565	451	474	459		380	477	3987	3862	3722	3134	1818	623	461	472	480		324	476	4510	4414	4021	3683	2015	732	524	520	489
1510	412	458	3304	3340	2945	2746	1465	579	448	470	469		396	465	3788	3403	3194	2884	1615	582	443	469	459		392	470	4082	3910	3799	3281	1809	650	477	490	497		312	472	4576	4471	4132	3744	2034	737	538	531	503
1520	410	462	3435	3286	3003	2681	1543	583	450	465	464		416	473	3754	3482	3342	2985	1625	605	454	470	470		395	485	4178	3959	3786	3356	1829	625	471	480	485		344	462	4603	4478	4099	3705	2030	730	519	526	518
1530	414	464	3483	3267	2965	2752	1540	571	458	485	468		417	482	3680	3568	3273	2972	1603	587	432	474	473		401	477	4202	4047	3716	3336	1869	630	474	507	504		329	473	4490	4537	4145	3696	2035	716	541	530	521
1540	410	468	3452	3239	3033	2758	1517	583	463	460	470		415	481	3746	3535	3178	2884	1613	595	471	482	490		402	494	4179	3910	3874	3246	1889	635	488	481	494		300	474	4574	4557	4192	3739	2016	747	530	545	520
1550	422	477	3435	3306	3069	2798	1520	592	459	484	479		429	468	3783	3420	3257	2942	1628	605	468	469	488		404	479	4187	3943	3827	3308	1859	641	481	502	485		345	494	4586	4480	4067	3729	2012	745	531	532	534
1560	424	479	3394	3299	3063	2758	1516	565	487	460	464		436	496	3792	3497	3309	2996	1635	610	465	489	482		410	496	4104	4000	3814	3303	1863	638	495	473	494		300	479	4596	4446	4042	3649	1997	742	529	552	518
1570	428	486	3549	3325	3031	2729	1569	613	473	481	494		425	487	3857	3579	3312	3048	1657	589	461	477	468		405	494	4243	4062	3754	3447	1885	640	511	502	503		329	480	4618	4542	4157	3736	2020	772	524	572	536
1580	418	482	3565	3291	3000	2774	1580	599	462	488	479		434	469	3746	3599	3293	2935	1610	588	471	480	508		413	507	4276	4075	3801	3410	1914	652	508	524	510		328	483	4565	4533	4110	3780	2080	769	536	551	533
1590	435	495	3579	3319	3053	2892	1564	612	469	477	478		449	504	3789	3542	3292	2932	1638	614	493	498	501		432	520	4255	4100	3832	3343	1922	662	511	510	500		337	472	4578	4648	4145	3821	2068	764	562	549	549
1600	439	495	3481	3430	3123	2846	1562	615	483	484	496		439	488	3849	3488	3356	3023	1696	620	476	496	491		425	510	4218	4046	3886	3333	1859	666	520	508	515		326	494	4587	4518	4166	3708	2083	751	562	571	526
1610	430	521	3507	3354	3132	2747	1579	633	480	494	503		446	509	3940	3573	3413	3053	1692	600	490	503	510		424	515	4223	4074	3847	3415	1920	676	511	518	520		327	499	4616	4426	4137	3728	2020	785	560	558	546
1620	449	502	3540	3429	3107	2784	1587	629	492	498	502		472	522	3918	3688	3400	3142	1703	617	484	494	509		457	524	4320	4198	3766	3478	1905	679	512	545	511		338	490	4697	4495	4077	3722	2037	805	553	557	536
1630	449	516	3601	3369	3098	2844	1590	617	488	516	506		458	518	3820	3693	3339	3012	1637	625	495	506	501		442	534	4305	4182	3833	3422	1951	685	526	526	519		317	481	4603	4505	4129	3731	2018	785	550	557	518
1640	450	522	3655	3350	3120	2885	1592	606	487	503	509		469	509	3903	3567	3373	2967	1707	649	475	509	498		453	518	4243	4097	3932	3387	1983	700	498	523	523		332	484	4538	4519	4102	3765	2078	793	573	568	539
1650	473	545	3599	3403	3187	2889	1569	610	507	491	519		472	499	3944	3546	3379	3054	1690	632	505	509	525		432	530	4291	4089	3952	3444	1937	685	538	534	536		318	479	4555	4549	4185	3755	2106	777	570	580	544
1660	467	528	3638	3428	3215	2877	1614	637	521	505	534		464	536	3970	3693	3431	3136	1704	635	508	533	540		451	539	4320	4182	3980	3501	1935	729	529	541	542		319	501	4525	4549	4157	3778	2031	799	580	556	545
1670	474	536	3631	3474	3098	2847	1632	635	501	525	546		481	559	3929	3689	3455	3094	1727	658	522	526	541		466	554	4315	4240	3908	3506	1926	707	554	546	548		325	499	4587	4497	4181	3742	2054	799	576	551	545
1680	473	538	3664	3409	3097	2848	1630	647	515	522	530		483	512	3861	3735	3359	3064	1714	645	519	537	533		465	550	4392	4222	3834	3454	1951	703	529	560	558		320	498	4653	4496	4025	3727	2085	806	588	589	543
1690	471	546	3700	3397	3199	2950	1622	646	511	521	527		498	550	3856	3709	3392	3096	1715	660	516	534	535		472	534	4484	4187	3969	3425	1981	711	548	563	562		322	496	4600	4474	4142	3768	2089	787	592	582	563
1700	484	553	3565	3484	3251	2918	1590	667	511	525	537		478	533	3956	3657	3473	3122	1723	678	537	561	548		469	563	4321	4106	4007	3469	1976	715	541	556	567		304	480	4500	4489	4084	3807	2036	818	567	603	560
1710	478	534	3595	3503	3165	2913	1655	658	527	523	540		492	548	4013	3714	3506	3162	1765	642	518	534	534		462	544	4290	4248	3978	3474	1971	713	545	551	547		304	502	4561	4566	4072	3731	2085	792	588	571	556
1720	481	553	3573	3450	3172	2946	1647	674	506	532	538		501	564	4018	3762	3533	3198	1754	651	526	566	570		464	548	4421	4260	3944	3550	1994	726	584	567	550		301	495	4450	4518	4161	3802	2085	801	590	587	537
1730	491	556	3575	3450	3154	2915	1665	668	519	516	570		487	551	3957	3786	3463	3142	1746	681	528	560	566		468	564	4506	4259	3945	3467	2029	729	576	587	588		325	490	4405	4608	4167	3760	2066	779	587	580	551
1740	506	556	3683	3442	3102	2875	1613	677	527	549	547		491	565	3906	3747	3481	3080	1746	685	534	552	568		485	564	4513	4296	4006	3539	2014	750	588	577	591		310	509	4500	4421	4124	3715	2082	809	602	585	554
1750	484	543	3631	3368	3147	2853	1663	651	537	554	558		514	551	3935	3716	3534	3218	1747	692	550	571	578		472	579	4408	4264	4069	3425	2016	760	575	587	570		287	497	4472	4431	4089	3716	2061	801	600	607	564
1760	491	569	3616	3455	3111	2923	1657	642	533	555	585		515	561	3954	3646	3489	3218	1779	696	532	551	570		486	571	4346	4281	4092	3505	2026	750	590	583	589		292	500	4491	4480	4063	3665	2074	815	589	603	558
1770	498	553	3632	3476	3173	2882	1634	680	537	575	565		511	558	3945	3649	3385	3188	1744	692	556	581	574		480	572	4387	4273	3993	3552	1990	747	584	595	583		307	487	4471	4407	4045	3615	2074	818	612	594	563
1780	509	559	3666	3466	3171	2872	1634	671	535	586	581		509	550	3986	3685	3364	3124	1763	660	558	575	580		490	555	4388	4287	4002	3591	2064	759	600	598	604		280	500	4360	4382	4078	3683	2081	797	599	591	547
1790	500	558	3689	3494	3173	2847	1680	687	546	558	587		524	573	3993	3740	3421	3131	1717	692	552	568	583		491	568	4379	4366	4031	3562	2034	741	558	609	595		276	488	4375	4377	3994	3754	2036	785	599	586	533
1800	489	563	3651	3500	3177	2968	1675	685	538	550	580		521	564	3926	3703	3430	3160	1739	699	561	592	595		482	580	4334	4355	4040	3534	2081	762	581	596	620		271	510	4275	4349	4031	3735	2065	814	605	598	551
1810	495	566	3598	3489	3240	3037	1693	702	563	566	585		528	572	4003	3798	3458	3127	1766	725	555	573	622		494	584	4288	4287	4090	3577	2092	747	602	606	609		280	475	4301	4433	4058	3714	2019	808	614	603	568
1820	509	577	3648	3435	3263	2961	1680	731	581	573	592		527	594	4041	3754	3527	3205	1786	709	557	582	587		482	586	4416	4258	3984	3604	2026	772	632	615	620		272	493	4239	4324	3956	3672	2029	815	613	615	545
1830	505	581	3704	3485	3236	2967	1696	713	574	594	585		519	581	4035	3763	3484	3218	1750	716	564	598	597		491	605	4402	4274	3970	3613	2040	741	597	608	595		260	483	4236	4296	3927	3603	2012	815	623	599	544
1840	506	590	3618	3582	3243	2943	1732	712	578	582	570		525	574	3958	3755	3523	3188	1798	719	581	574	588		499	569	4337	4215	3999	3566	2041	772	602	600	597		266	490	4289	4218	3846	3526	1997	806	594	597	561
1850	510	593	3752	3569	3174	2920	1712	722	568	588	579		527	582	4011	3832	3508	3161	1774	729	588	592	604		476	579	4434	4228	3998	3517	2051	763	599	620	635		247	475	4193	4154	3866	3522	1997	789	597	610	552
1860	504	580	3774	3523	3239	2943	1710	733	576	582	582		534	594	4029	3867	3517	3177	1805	716	586	612	603		480	588	4369	4255	3982	3563	2063	791	627	631	611		262	477	4155	4200	3791	3482	1990	828	583	599	559
1870	496	608	3746	3491	3241	2993	1715	732	573	586	604		524	587	3997	3715	3475	3192	1830	718	581	597	621		481	593	4318	4246	3967	3474	2042	792	620	624	615		241	480	4156	4138	3812	3494	1993	802	611	602	539
1880	511	586	3692	3533	3248	2900	1704	716	598	606	605		520	596	4042	3755	3497	3200	1795	742	598	617	614		488	577	4393	4277	4011	3539	2119	774	625	618	613		239	483	4148	4102	3727	3478	2036	808	630	579	537
1890	521	588	3687	3537	3263	2995	1696	756	596	600	604		537	581	4086	3810	3499	3258	1807	741	606	622	611		493	591	4424	4241	4005	3594	2100	796	640	639	603		251	477	4077	4061	3823	3438	1965	823	614	599	542
1900	517	588	3757	3579	3256	2991	1731	733	611	618	624		544	598	4020	3784	3546	3205	1809	752	604	599	636		480	598	4426	4375	4046	3594	2096	803	635	629	622		226	480	4064	4079	3789	3512	1992	805	624	575	529
1910	531	594	3756	3528	3241	2999	1729	760	607	627	637		529	601	4051	3803	3509	3265	1830	744	598	665	624		466	590	4446	4280	4045	3557	2071	814	638	637	639		216	477	4112	4101	3723	3489	1988	813	613	612	534
1920	536	593	3804	3588	3258	2974	1748	748	603	611	616		534	587	4051	3741	3449	3242	1836	759	613	622	627		485	611	4436	4333	4050	3531	2101	825	643	654	633		201	458	4072	4067	3770	3453	1989	812	609	596	517
1930	541	601	3746	3565	3240	2962	1738	751	628	606	626		529	604	4045	3770	3517	3250	1867	759	607	627	631		494	619	4542	4245	4058	3624	2120	822	640	648	633		213	446	4046	4072	3724	3412	1987	816	614	587	529
1940	533	589	3765	3557	3312	3013	1718	758	622	629	637		556	611	4055	3829	3518	3249	1822	751	617	633	627		483	598	4489	4301	4076	3641	2135	804	627	647	625		207	458	3954	4036	3740	3399	1975	809	583	575	528
1950	543	617	3742	3528	3246	3004	1730	769	632	630	630		552	579	4022	3799	3530	3270	1798	755	624	636	637		489	608	4474	4327	4029	3639	2147	815	645	651	646		175	459	3962	3980	3752	3417	2002	819	587	589	534
1960	535	603	3720	3547	3256	2989	1739	774	624	652	629		523	607	4015	3793	3610	3224	1838	770	628	640	651		498	616	4417	4311	4074	3585	2109	839	642	676	633		192	454	3937	3971	3693	3386	1948	797	604	615	513
1970	545	598	3767	3596	3259	3035	1773	773	627	626	647		536	611	4058	3844	3556	3247	1873	772	638	631	646		507	622	4415	4244	4153	3591	2106	849	657	660	659		181	454	3997	3999	3649	3332	1957	804	599	591	513
1980	546	598	3763	3618	3290	2980	1745	780	634	657	635		560	628	4087	3895	3535	3276	1856	767	643	637	648		511	631	4475	4401	4153	3610	2128	837	650	674	672		191	443	3956	3937	3719	3413	1948	805	621	580	517

## Sheet: Figure4B_RFP
	E1	E2	E3	E4	E5	E6	E7	E8	E9	E10	E11		F1	F2	F3	F4	F5	F6	F7	F8	F9	F10	F11		G1	G2	G3	G4	G5	G6	G7	G8	G9	G10	G11		H1	H2	H3	H4	H5	H6	H7	H8	H9	H10	H11
0	43	84	50	79	69	61	57	89	68	42	40		81	41	54	80	85	70	34	55	42	20	82		56	54	37	61	70	42	86	74	67	82	65		64	34	31	75	88	47	80	55	86	35	56
10	80	30	31	34	33	43	101	57	70	54	44		36	42	53	63	41	69	91	96	44	44	98		74	87	31	41	66	65	77	8	66	42	67		72	88	63	71	34	18	34	97	65	27	44
20	59	83	47	32	46	4	75	94	101	65	54		53	53	94	42	43	60	73	38	31	83	71		36	70	55	85	29	85	36	51	35	44	99		64	75	30	47	60	47	63	30	45	91	52
30	57	70	43	51	93	56	81	81	34	57	43		52	58	53	70	78	70	46	44	25	51	15		93	62	34	59	47	15	40	52	40	31	63		62	23	45	90	37	59	128	47	59	74	84
40	64	85	77	51	36	81	59	21	27	54	41		64	53	37	74	73	46	78	44	85	37	99		45	37	96	40	51	55	37	45	53	25	33		60	89	40	39	80	63	12	47	37	129	33
50	64	49	97	15	85	45	55	54	56	14	60		39	35	54	61	66	44	70	55	39	65	48		31	76	44	94	80	38	49	91	55	39	65		34	51	96	73	56	61	51	66	59	63	40
60	35	61	57	91	53	49	49	79	65	33	78		50	33	32	68	82	50	46	40	64	70	52		74	51	78	49	62	79	28	56	52	43	67		29	64	53	64	51	35	74	30	81	62	26
70	52	61	62	56	51	45	63	44	30	68	50		26	70	62	49	32	84	24	38	56	62	52		61	73	66	54	104	56	43	81	46	50	51		55	60	65	62	75	68	48	56	15	65	55
80	49	67	24	66	43	38	86	72	76	56	98		74	62	50	49	93	61	81	58	52	55	47		48	79	71	63	90	54	46	27	24	73	58		41	41	37	23	79	96	51	26	72	62	42
90	42	83	57	57	60	58	36	45	80	78	52		51	29	80	47	77	41	58	48	52	73	45		48	24	82	38	36	68	39	58	49	48	63		36	34	42	57	34	39	84	58	68	71	61
100	69	54	47	60	67	51	53	19	42	71	78		102	83	49	32	41	94	76	45	57	45	70		32	34	67	45	69	37	50	55	73	81	78		31	80	42	71	63	93	49	65	46	71	76
110	85	50	58	47	44	53	61	51	67	49	43		65	76	80	51	62	46	67	59	82	52	37		42	49	43	61	54	44	93	39	47	51	61		48	83	60	81	60	74	56	30	56	86	64
120	92	77	82	96	64	55	63	82	41	50	106		81	60	106	63	64	57	47	67	89	79	25		105	45	37	52	101	60	40	114	40	40	40		123	73	47	67	88	86	52	81	88	61	70
130	47	100	79	77	100	82	60	36	78	51	78		44	70	69	84	100	54	69	84	49	78	56		107	58	81	74	86	79	71	70	46	70	81		100	52	77	51	75	40	48	85	63	56	118
140	48	56	75	77	51	75	72	64	64	57	48		55	51	97	81	58	54	72	101	63	75	53		77	59	39	53	82	69	29	56	100	43	33		62	35	92	49	37	86	50	63	64	45	90
150	84	64	70	78	60	62	48	37	61	50	82		77	50	53	56	50	53	46	51	46	111	57		68	61	97	55	75	100	59	71	69	49	73		82	64	47	57	68	52	68	58	76	35	48
160	54	66	82	53	112	37	56	116	55	43	48		52	68	57	49	54	47	45	110	38	62	97		23	76	69	61	70	100	77	61	53	100	46		38	67	98	82	51	91	59	76	62	52	91
170	35	48	67	66	86	76	54	61	62	87	118		67	63	142	74	61	83	66	60	51	57	56		99	48	71	89	86	44	69	22	75	89	57		73	89	76	30	64	137	74	125	47	43	82
180	54	57	66	83	40	72	74	69	86	42	91		75	55	76	46	62	93	35	43	68	87	88		40	52	26	74	72	83	111	75	79	63	116		108	114	123	63	50	124	95	67	96	112	81
190	97	62	72	102	63	89	85	73	56	91	81		27	63	95	56	91	75	70	119	62	83	101		74	81	66	89	89	93	53	102	98	75	90		99	114	143	112	72	61	42	90	64	42	113
200	39	96	100	101	73	65	92	79	97	64	48		93	88	96	119	81	82	103	78	79	54	85		75	99	84	126	84	85	92	42	116	86	79		72	92	124	89	71	95	81	46	74	75	94
210	93	53	132	74	69	48	79	77	46	109	80		96	67	110	118	75	36	96	59	92	69	100		57	82	87	86	65	103	77	99	72	50	53		75	107	92	97	77	99	99	107	108	56	92
220	65	74	108	60	78	99	84	74	86	76	79		37	61	111	100	58	68	146	35	114	50	78		79	79	105	103	88	55	52	68	88	111	82		42	89	88	131	89	70	76	79	86	108	92
230	77	99	119	108	94	123	83	195	94	119	39		91	79	91	147	81	94	90	103	114	93	96		55	119	132	54	108	92	125	79	68	89	81		84	70	199	114	97	80	117	63	88	49	116
240	72	84	166	92	122	90	135	124	153	100	100		65	72	64	75	81	85	83	116	121	59	81		64	94	91	75	97	87	105	135	106	112	57		95	94	108	188	119	111	141	87	64	93	99
250	126	84	94	144	66	75	95	88	79	85	128		50	140	168	137	84	76	78	115	122	64	119		131	112	106	158	103	73	111	94	91	136	194		113	117	157	114	90	113	99	99	136	115	102
260	108	81	152	97	104	141	73	112	97	90	69		110	96	149	153	126	118	72	143	84	97	87		104	85	86	148	170	93	81	103	49	54	133		64	119	160	154	152	134	98	123	109	120	98
270	79	147	152	162	120	139	80	127	82	112	145		136	136	146	110	107	82	140	103	107	102	89		76	90	83	118	127	105	100	152	98	89	71		114	116	165	138	97	130	140	125	105	75	115
280	96	77	157	126	160	114	142	118	90	102	115		111	89	155	136	145	97	132	133	65	83	158		113	111	144	134	127	108	121	99	89	106	95		88	79	197	176	103	157	93	90	79	137	100
290	129	102	135	143	147	118	107	94	120	119	102		136	99	153	141	137	146	123	91	88	95	128		150	95	129	136	174	126	104	111	114	81	140		81	129	117	208	171	109	94	132	129	87	155
300	101	98	150	168	153	120	107	97	94	136	149		91	192	196	139	147	128	178	99	123	93	116		69	161	178	146	167	77	161	112	112	123	137		85	76	192	195	161	165	109	142	113	97	186
310	141	152	224	143	149	88	74	143	144	107	136		115	124	202	177	129	127	109	130	77	69	86		75	139	159	159	142	183	99	80	122	117	105		74	120	160	173	156	155	131	137	96	101	138
320	58	111	172	122	97	61	135	142	138	73	171		101	125	211	124	136	123	115	127	137	123	119		107	199	124	159	164	138	113	133	116	126	122		150	121	135	217	239	89	125	131	112	134	85
330	154	161	167	142	152	178	105	64	128	119	131		164	122	143	152	169	98	113	137	149	116	83		121	115	251	165	166	155	114	129	147	137	165		144	144	237	227	171	149	148	136	172	153	163
340	142	131	207	150	202	165	89	102	164	134	110		123	124	164	121	162	130	129	130	130	76	100		133	174	149	225	92	144	92	108	147	166	159		105	175	159	200	171	144	123	140	126	118	31
350	119	138	191	238	176	173	115	151	80	127	56		94	165	181	167	190	180	107	108	137	135	107		113	109	207	178	179	135	175	103	83	135	136		126	133	290	250	155	171	131	114	149	143	108
360	140	136	194	184	183	170	162	103	106	82	135		95	136	173	251	134	228	163	151	120	150	171		137	152	152	166	171	159	130	70	127	110	116		128	108	211	205	223	194	113	144	99	126	166
370	87	141	183	195	203	172	110	194	84	144	94		94	119	212	159	228	182	123	132	115	228	99		92	167	202	205	290	129	190	137	137	159	135		160	183	253	283	224	139	141	153	163	161	134
380	151	106	132	187	166	195	126	171	133	187	171		91	99	179	184	153	127	87	104	138	151	162		126	141	219	226	252	251	155	162	154	147	126		74	188	187	255	244	164	107	156	198	135	121
390	128	107	163	163	256	196	100	118	133	78	151		112	138	230	220	204	172	105	111	154	134	149		138	173	257	172	138	152	151	194	154	110	167		113	132	195	242	274	212	158	176	152	112	147
400	153	120	210	216	204	158	137	181	106	94	141		124	157	199	183	200	200	183	126	133	129	150		73	120	217	161	223	172	192	194	169	143	182		122	125	194	297	179	195	139	83	134	169	149
410	87	142	225	198	239	219	168	131	150	173	154		134	106	251	169	184	181	110	102	172	156	224		153	167	240	218	225	231	157	180	173	145	142		103	190	170	216	222	159	146	177	118	133	169
420	93	134	307	210	289	117	172	117	148	161	157		131	167	277	200	175	154	96	160	168	112	158		125	119	257	198	194	141	145	138	160	146	207		187	168	259	216	218	168	171	133	156	90	140
430	115	197	182	168	212	130	145	154	191	192	116		136	133	177	240	237	175	118	184	182	155	171		152	203	210	226	255	226	178	129	101	100	163		101	108	245	205	226	217	148	148	135	185	102
440	153	194	266	124	202	188	141	231	192	154	164		146	154	232	182	271	207	148	199	133	149	140		136	186	216	202	241	183	141	143	135	139	152		204	160	241	287	170	267	156	174	167	88	175
450	138	147	236	224	253	203	134	169	131	173	116		114	142	166	236	216	133	123	130	119	178	158		146	173	178	245	219	215	204	124	171	145	210		147	198	278	186	386	161	179	135	165	133	120
460	179	135	211	186	229	159	205	161	153	103	148		77	223	213	219	211	223	187	177	150	118	143		207	163	234	214	208	197	113	201	173	161	165		91	194	250	253	270	257	114	116	141	112	163
470	159	137	208	194	187	163	144	182	194	163	130		206	192	191	211	183	185	150	137	114	177	205		126	207	268	222	179	216	147	172	185	157	149		146	224	315	224	227	223	191	207	126	193	149
480	204	136	299	208	203	194	168	121	147	163	193		98	182	264	279	176	177	147	123	209	165	249		153	163	212	227	201	206	179	173	154	186	164		155	187	334	259	165	198	195	178	299	194	188
490	148	184	190	199	196	199	191	149	177	181	153		156	136	309	212	245	221	213	157	163	133	181		138	166	209	267	199	204	182	180	175	168	141		154	192	248	308	231	230	179	170	206	184	216
500	177	151	242	210	276	170	182	167	183	252	119		183	167	167	181	178	129	136	194	158	116	144		149	177	237	176	268	191	209	145	174	223	189		282	197	326	329	243	265	197	148	186	220	229
510	186	159	235	255	212	152	138	144	168	144	217		154	267	208	263	250	164	175	166	155	173	162		175	170	237	309	249	227	247	210	162	179	207		176	230	289	294	246	253	217	243	204	163	259
520	184	184	274	190	235	252	236	168	186	206	203		206	206	234	282	254	218	156	187	208	189	153		132	193	270	287	263	225	203	212	205	147	199		188	213	313	263	265	247	273	240	251	195	195
530	152	156	279	295	211	285	197	202	237	150	185		232	170	217	226	233	226	252	156	162	192	208		201	234	325	241	219	278	166	203	156	229	178		198	262	294	265	322	284	195	240	262	275	205
540	168	227	304	259	297	303	244	198	218	210	208		184	261	257	253	305	275	200	238	136	199	205		191	235	324	361	321	183	179	171	167	238	220		203	179	375	444	244	273	271	281	276	245	263
550	189	210	275	252	220	176	192	202	227	231	251		229	181	366	262	291	217	194	243	183	193	216		194	280	345	292	280	355	241	289	247	210	291		198	301	292	300	317	326	245	246	288	207	263
560	236	211	320	263	248	252	297	235	217	224	208		215	266	340	223	356	272	230	217	244	285	259		194	268	308	326	380	248	256	241	294	236	271		242	243	442	388	379	303	218	290	203	226	284
570	324	274	230	255	274	283	195	326	217	179	227		225	303	289	390	237	288	274	279	190	259	233		306	265	376	349	332	342	283	229	276	332	274		309	252	344	316	383	417	265	298	284	255	264
580	197	269	441	243	390	314	297	200	277	360	231		257	344	384	353	277	283	270	185	220	256	261		233	332	328	330	292	320	257	218	243	298	215		235	322	491	393	358	347	289	314	318	283	358
590	288	309	299	403	378	365	375	301	275	251	273		308	287	385	316	304	340	307	292	296	256	292		208	303	334	369	368	337	199	332	262	234	211		331	318	462	509	335	374	282	368	338	377	367
600	341	333	358	308	320	276	236	346	372	266	334		303	401	344	372	440	296	264	305	264	252	304		367	264	392	400	316	304	297	334	283	229	287		262	368	413	412	420	403	433	392	310	255	329
610	344	288	369	347	376	301	301	267	342	271	342		337	285	432	385	440	294	271	281	228	315	299		286	272	336	444	418	388	325	286	293	381	290		321	320	458	398	416	387	341	416	298	304	352
620	387	311	443	290	333	366	279	347	305	357	384		345	420	328	366	389	324	352	409	290	282	348		555	324	464	377	420	381	347	374	391	317	317		369	389	457	443	374	299	367	343	369	335	361
630	382	359	295	403	389	391	294	309	332	291	339		427	446	353	391	414	321	340	323	328	278	346		319	475	444	500	456	378	401	293	338	344	394		317	403	492	464	486	440	398	427	378	289	340
640	394	487	458	467	398	332	372	382	338	353	255		309	360	443	389	359	311	372	354	352	338	336		361	478	422	450	400	363	315	435	377	375	374		452	390	554	509	421	469	359	299	403	402	396
650	402	351	413	389	417	423	339	325	358	458	334		428	470	448	378	308	450	335	338	313	323	417		397	452	444	504	412	403	412	398	320	359	408		407	412	488	434	508	528	500	366	434	421	445
660	450	397	520	421	443	305	318	327	327	378	370		429	407	519	402	381	480	350	318	373	482	374		383	392	530	467	383	521	390	407	273	358	345		361	502	528	517	424	569	457	437	425	425	385
670	409	376	512	500	428	356	399	418	387	428	430		455	435	539	424	421	382	301	436	375	416	348		430	340	479	494	472	492	392	431	387	459	474		462	321	595	474	371	470	487	448	420	502	484
680	458	546	395	417	398	351	344	464	427	400	414		457	624	473	471	457	431	460	342	510	372	439		510	632	528	434	506	493	415	414	459	399	480		446	397	534	486	509	614	437	520	513	386	515
690	381	393	468	375	355	453	443	397	479	446	410		436	380	540	449	589	431	416	427	497	396	387		415	429	539	528	585	478	432	445	484	497	456		488	607	496	513	496	536	414	423	509	481	501
700	433	506	370	552	462	346	469	481	444	390	419		450	556	556	467	499	506	485	432	398	335	393		529	486	499	491	410	536	428	408	482	421	463		448	445	593	588	527	601	539	491	502	446	484
710	460	414	503	481	567	534	556	510	436	424	414		449	452	509	636	528	510	456	459	560	491	486		477	418	594	546	499	454	484	516	512	503	407		598	499	607	595	533	622	419	523	549	552	516
720	498	525	403	513	518	530	477	538	390	434	456		426	590	443	536	491	557	513	469	502	421	441		416	444	503	444	544	448	456	390	530	440	421		541	487	632	652	589	509	590	503	428	534	554
730	539	507	535	518	429	489	611	543	569	524	449		443	402	670	562	591	463	517	415	527	472	526		527	455	464	584	639	537	609	570	552	587	541		531	541	747	516	558	520	476	477	592	619	562
740	470	580	511	562	538	572	455	540	461	485	486		512	467	597	458	680	470	550	476	517	464	502		591	515	501	546	498	542	604	380	514	468	541		582	477	555	589	477	589	587	530	547	524	638
750	488	588	512	490	535	486	383	532	471	533	566		593	535	605	534	503	650	581	565	499	593	551		564	541	616	478	602	628	594	627	469	503	567		466	595	668	656	633	594	703	613	577	455	750
760	467	570	524	650	498	501	482	605	540	651	457		538	492	598	498	564	512	596	491	493	471	518		540	564	591	568	623	491	543	520	629	581	626		522	677	670	639	605	607	743	587	588	617	489
770	530	536	559	597	604	591	484	533	622	597	534		425	606	528	560	539	592	501	690	609	463	563		546	639	510	588	705	541	622	525	576	504	556		482	730	748	734	672	682	613	646	577	710	582
780	455	538	646	603	493	538	476	595	460	672	614		446	634	556	606	593	553	585	513	509	500	576		609	551	581	650	648	595	529	632	588	596	623		649	687	623	717	683	557	619	597	790	542	661
790	506	461	573	661	624	663	633	645	502	484	616		581	582	721	602	547	646	635	553	529	590	599		604	546	700	707	755	726	548	612	549	580	670		620	674	731	695	584	693	702	637	676	759	584
800	588	580	638	694	622	600	538	582	538	536	600		589	570	577	730	593	620	625	656	522	671	508		666	562	644	589	670	645	534	602	625	557	651		684	696	774	811	566	746	729	670	656	668	641
810	544	722	559	530	648	628	708	627	539	606	609		609	720	635	658	602	657	682	613	566	568	709		682	680	652	680	646	645	582	719	578	569	479		674	698	749	731	693	782	684	749	477	686	633
820	597	668	575	686	645	680	571	586	634	687	522		609	548	603	685	664	513	631	612	599	741	583		665	679	606	693	757	632	604	587	660	640	543		748	633	745	679	674	713	695	752	672	737	752
830	667	500	718	537	630	749	553	663	659	553	638		539	748	575	645	563	560	728	680	608	641	653		684	718	605	628	660	725	735	589	765	602	700		696	689	719	848	675	704	644	724	679	640	653
840	547	628	703	654	652	668	750	552	550	691	562		671	730	719	765	688	559	569	657	693	615	700		655	741	840	814	609	713	611	652	606	659	644		592	749	841	814	647	772	654	704	691	716	732
850	664	648	652	654	720	667	655	596	639	608	692		775	683	713	674	575	634	535	558	643	591	671		578	777	721	819	702	679	624	615	647	659	717		716	749	753	723	796	760	715	845	851	665	750
860	736	650	687	639	640	772	527	555	686	626	599		628	759	703	843	711	709	659	640	608	741	673		705	680	736	746	747	715	681	716	613	621	789		659	645	793	859	900	730	792	835	649	726	919
870	659	713	826	566	690	682	664	675	765	688	596		760	655	685	674	661	696	714	595	589	759	642		706	740	836	804	786	589	760	767	780	653	708		840	662	802	855	827	811	769	780	731	725	656
880	687	787	772	712	616	564	685	690	682	739	754		767	663	777	857	697	823	611	663	637	664	629		696	700	774	800	770	835	728	680	814	681	808		821	845	761	764	908	791	763	791	744	790	765
890	707	659	682	784	651	650	663	770	694	614	843		676	647	761	577	665	792	782	704	638	678	825		702	777	773	765	826	772	748	780	591	715	671		626	804	845	839	786	737	848	761	661	833	698
900	691	751	782	762	714	648	719	786	694	685	861		631	759	728	774	751	827	597	600	608	840	738		784	636	794	784	855	740	803	780	737	754	768		889	969	821	943	856	837	781	660	830	738	770
910	691	795	911	617	805	827	764	687	824	673	708		730	782	966	825	702	845	726	739	705	626	776		841	814	818	834	630	776	780	887	759	814	821		833	739	920	838	1015	883	735	781	760	876	850
920	767	779	682	746	678	836	739	652	914	717	712		663	892	818	750	725	745	857	739	614	843	805		779	816	898	844	817	792	744	859	882	853	710		836	875	935	953	968	831	783	982	840	907	872
930	721	811	841	753	880	706	761	747	734	705	807		696	730	773	710	929	825	667	859	853	728	852		693	888	759	796	861	684	779	717	750	711	868		809	866	918	1113	828	810	837	858	763	903	865
940	752	777	870	706	869	685	848	627	784	797	757		764	811	819	622	752	688	662	798	880	771	877		798	948	878	865	809	777	752	802	839	861	784		754	920	814	970	944	964	912	771	810	796	845
950	832	823	773	755	746	745	839	704	808	856	737		727	782	967	832	781	778	727	868	802	779	806		929	913	801	993	802	708	800	820	932	747	663		804	805	963	917	976	951	918	1021	871	915	838
960	807	771	844	792	872	920	786	626	728	917	822		776	661	905	794	891	702	789	895	849	781	803		684	923	910	925	864	754	818	999	881	813	830		816	1024	1135	1066	871	941	903	951	886	920	875
970	732	847	963	857	695	785	765	730	689	614	774		726	772	878	944	758	736	782	926	825	815	802		806	849	858	997	925	920	865	1028	762	931	737		801	784	1128	893	1010	892	782	905	898	931	815
980	887	931	706	815	841	771	780	692	779	746	766		830	855	885	890	852	765	756	905	627	858	817		816	829	1015	1009	879	863	810	818	983	885	888		701	1008	919	1051	910	956	825	947	948	894	967
990	837	962	707	1032	976	940	723	813	788	899	831		788	835	805	906	786	861	821	830	862	822	715		868	890	903	922	865	991	981	841	874	842	882		790	1071	878	1197	1056	1070	926	942	893	1017	868
1000	921	768	881	802	944	917	899	830	821	821	841		834	821	967	934	867	864	890	758	753	875	1030		968	932	907	974	1019	746	964	865	906	861	918		903	933	1125	914	974	972	962	974	974	828	951
1010	815	895	775	820	874	863	820	865	846	835	833		847	910	851	912	898	886	708	943	754	834	1036		957	1038	922	1060	864	818	845	811	848	742	900		933	1005	1130	1034	1003	954	965	1151	825	937	868
1020	879	835	882	877	917	861	816	896	773	909	910		854	818	1096	838	890	889	899	942	868	1026	874		936	923	907	1056	993	946	937	956	899	941	917		912	992	963	1071	1072	1115	761	1130	1035	1029	1060
1030	1044	1024	967	1003	917	881	848	698	840	873	842		762	969	783	921	1061	848	865	841	880	898	946		1042	1032	1013	967	961	1107	1028	855	945	935	939		912	920	953	996	886	956	973	914	886	908	932
1040	876	876	913	987	934	817	792	969	885	955	847		856	835	1108	885	1036	749	838	888	847	908	910		946	858	921	834	873	1061	1003	975	893	867	1014		901	1074	971	1037	971	1165	989	1058	820	1083	902
1050	950	899	881	857	751	910	845	940	948	1016	835		874	1060	895	1011	921	828	863	798	852	991	813		1069	1095	980	1080	1080	928	898	867	1054	1004	733		979	891	1025	1048	994	1042	954	1186	1123	1071	864
1060	787	973	925	869	892	702	895	949	886	940	874		880	905	1075	959	1008	982	918	921	848	957	814		904	930	963	1181	1156	967	1031	1054	970	876	1070		794	1061	1047	1089	959	967	1029	962	1034	744	967
1070	1044	1011	913	890	892	945	855	976	885	968	931		909	759	930	978	916	919	973	891	830	912	985		837	1049	1138	1019	847	981	859	1005	986	996	935		914	1031	1182	1053	1231	1221	1150	976	983	1044	871
1080	1103	990	1064	983	768	904	1057	951	711	963	862		932	952	841	911	891	983	990	956	979	957	942		947	906	1065	962	1082	1067	932	919	956	1049	883		1015	988	1196	1020	1061	1144	1082	1042	1031	891	1079
1090	886	952	868	995	1108	1091	951	980	875	1016	900		1001	800	1070	937	960	858	899	900	937	953	941		991	1085	1031	1196	990	1194	1103	1006	981	944	877		967	1131	1184	1256	1077	1168	1136	1176	1151	1081	994
1100	971	1009	943	996	826	913	982	904	1031	857	886		813	999	969	806	1045	1067	1047	970	803	996	948		937	1022	1016	841	958	970	920	1010	1060	1070	1023		1132	1214	1187	1202	1065	1075	1068	920	991	1087	1049
1110	980	960	1016	977	872	968	951	1133	960	1014	933		863	896	1129	1025	998	971	951	964	972	885	1001		905	1129	997	983	1199	1162	1010	928	1138	1037	1122		1168	1094	1227	1119	1244	1191	1127	1081	1011	1020	1013
1120	840	995	973	1014	948	1023	888	997	1026	1084	1002		906	985	1016	1018	999	980	885	992	822	899	997		1012	1115	1087	1084	1116	1087	976	946	1129	1068	984		985	1097	1306	1215	1183	1114	1053	1173	967	1176	1044
1130	908	1108	979	1014	971	985	920	1083	796	1003	931		909	1018	1009	1138	1067	868	897	904	1040	1163	1133		1068	915	1112	1036	1052	926	1132	1052	1049	980	1074		1114	1246	1009	1306	1203	1050	1097	1232	1014	1039	1034
1140	911	1049	1032	955	1090	1049	1100	978	986	880	894		860	947	988	1106	956	924	1092	976	1062	951	1065		1103	1045	1078	1220	1192	1033	1054	1111	1080	992	1005		891	1011	1205	1236	1145	1124	1038	1063	1042	1107	1226
1150	994	860	943	982	963	916	848	997	924	1026	926		828	952	1113	1143	957	1132	1014	1054	1069	1034	1154		965	1026	1124	1105	1221	1083	1142	1146	1044	1012	1061		1013	1171	1237	1015	1094	1241	1098	1131	1018	1051	993
1160	975	1001	1044	970	977	976	987	1024	903	1171	943		1033	1146	1152	1042	1131	1183	1094	1141	966	976	1066		1094	1286	1103	1025	1112	1111	1061	1001	1241	1067	1033		1054	1155	1199	1148	1139	1257	1170	1044	1060	1072	1076
1170	959	1052	995	988	1058	1078	1036	1056	1005	930	1059		901	872	1106	1033	1132	1030	992	1039	1046	999	1117		945	1178	1303	1023	1111	1035	1094	1125	1112	1045	983		1166	1089	1173	1130	1239	1105	1191	1063	990	1137	1262
1180	872	961	1072	982	1048	992	1062	1020	874	1056	955		977	949	1058	992	1050	1052	993	1018	1244	1072	1083		1142	1048	1171	1106	1182	1031	1088	1167	1202	1004	1089		1184	1234	1069	1183	1229	1075	1202	1172	1119	1167	1068
1190	1009	884	1144	983	980	1017	1074	992	1028	1095	1089		909	1122	1109	1119	1049	1108	1000	872	1026	1148	1071		1217	951	1148	1076	1080	1107	1092	1112	1013	1155	1095		1073	1169	1062	1314	1423	1166	1186	1253	1134	1133	988
1200	915	1028	986	1033	1078	931	960	852	930	1064	943		1002	956	1129	1047	958	1149	1045	1158	979	1096	1070		976	1272	1239	1020	1175	1205	1134	1011	1282	1199	987		1138	1113	1304	1307	1139	1150	1198	1073	1142	1203	966
1210	1025	1052	1083	1112	1031	980	1203	964	1139	1194	1066		794	1137	1155	1119	1015	1095	1012	1114	1057	1103	1128		1149	1225	1088	1105	1142	1059	1193	1115	1118	1181	1064		976	1183	1280	1247	1415	1195	1166	949	1207	1140	990
1220	954	1165	1120	1103	1023	1041	1101	1145	1087	1121	1149		867	1160	1121	1205	1082	1029	1048	1129	1007	994	1151		1108	1197	1092	1274	1038	1046	1133	1109	1178	1099	1171		1085	1174	1188	1363	1066	1139	1174	1171	1193	1238	1130
1230	997	1191	1100	1157	931	1012	1157	982	1015	976	1078		1137	1137	1207	1028	1154	1032	1100	1049	1123	1029	1128		962	1217	1336	1078	1198	1153	1164	1201	1000	1014	1398		1076	1249	1255	1313	1376	1183	1326	1165	1103	1170	1170
1240	1042	878	1079	1053	943	1063	999	1226	972	1274	1026		934	1006	1039	1143	1051	1061	1014	1049	1003	1157	982		1083	1048	1156	1044	1141	1075	1279	1064	1211	1120	1120		1142	1204	1159	1243	1206	1108	1241	1195	1015	1126	1113
1250	994	1104	1110	1008	1040	890	1170	1002	1131	939	1154		1037	1079	1121	1065	1169	1059	992	1051	1088	1238	1165		1123	1327	1288	1323	1331	1140	1310	1248	1329	1133	1270		1158	1088	1373	1295	1167	1305	1038	1110	1061	1096	1247
1260	868	935	1029	1107	986	1120	1037	1116	1021	940	1115		1036	1090	1299	1080	1068	1115	966	1130	1137	1162	1123		1116	1030	1162	1217	1316	1184	1101	1085	1103	1285	1240		1128	1351	1298	1294	1230	1209	1155	1406	1195	1103	1222
1270	998	1055	1008	1025	1075	902	1078	1031	1105	1243	1125		1070	1046	1148	1024	1005	1127	1100	1029	1118	1222	1185		1136	1157	1008	1306	1245	1302	1208	1152	1115	938	1204		1133	1394	1180	1305	1303	1355	1138	1226	1172	1250	1295
1280	975	1064	1086	1104	1046	1143	1070	994	1061	1231	1207		965	1094	1227	1094	1147	1153	1058	979	1187	1022	1173		1103	1234	1362	1343	1215	1287	1216	931	1120	1035	1153		1066	1230	1200	1256	1287	1168	1376	1194	1200	1362	1188
1290	1160	1042	1179	1007	1075	1152	1038	1142	1032	1114	1138		1056	1201	1338	1101	1106	1121	1076	1098	1115	1194	1172		1026	1270	1401	1231	1154	1242	1193	1144	1130	1148	1273		1120	1311	1288	1314	1160	1300	1291	1205	1096	1107	1104
1300	1234	1089	1022	1057	1090	1123	1018	1011	1070	1128	1221		1167	1212	1122	1347	1198	1066	899	1208	1129	1068	1121		1118	1090	1166	1303	1121	1267	1226	1199	1126	1180	1144		1068	1249	1392	1391	1525	1298	1221	1317	1355	1174	1157
1310	1127	1108	1124	1005	1187	1063	1054	1081	1123	1253	1248		1055	1178	1052	1150	1077	1095	1289	1154	1038	1211	1261		1169	1064	1301	1257	1368	1197	1207	1224	1329	1438	1242		988	1186	1403	1284	1383	1262	1254	1272	1148	1267	1311
1320	1041	1063	899	1130	1024	970	1161	1142	1135	1205	1237		988	1243	1073	1026	1054	1181	1152	1171	1195	1128	1222		1270	1189	1251	1174	1228	1383	1286	1097	1092	1247	1184		1249	1322	1544	1238	1332	1325	1147	1117	1296	1390	1401
1330	991	1078	1174	1132	1112	1076	921	997	1102	1088	1102		1004	1182	1066	1115	1249	1008	1101	1146	1179	1126	1075		1007	1107	1431	1492	1167	1322	1301	1237	1250	1258	1258		1163	1199	1456	1287	1378	1407	1218	1195	1229	1062	1352
1340	1049	1280	1109	1039	1103	1091	1059	1103	1054	1220	1188		1123	1113	1084	1114	1213	1162	1139	1092	1118	1185	1225		1227	1126	1219	1238	1261	1284	1290	1230	1314	1214	1163		1049	1272	1464	1326	1331	1385	1082	1321	1353	1434	1303
1350	1020	954	1011	987	1247	1153	1139	922	1137	1091	1129		1049	1148	1161	970	1115	1080	1122	1173	1261	1283	1301		1132	1252	1245	1227	1416	1384	1255	1171	1310	1246	1173		1256	1376	1399	1253	1165	1307	1357	1235	1249	1230	1159
1360	1046	972	1072	1278	1074	980	1087	1180	1160	1189	1304		1004	1113	1147	1103	1229	1328	1047	1218	1183	1159	1298		1282	1183	1249	1545	1361	1285	1173	1222	1247	1395	1388		1361	1534	1390	1354	1274	1351	1214	1264	1514	1324	1267
1370	1020	1152	1119	1112	1184	989	1052	1172	1192	1307	1246		1127	1072	1231	1188	1288	1262	958	1207	1402	1081	1269		1432	1424	1250	1186	1348	1323	1313	1207	1194	1196	1336		1214	1388	1206	1464	1486	1351	1249	1335	1241	1337	1193
1380	982	1082	1212	1136	1186	1039	1253	1311	1316	1260	1218		1125	1254	1391	1135	1070	1095	1102	1170	1119	1278	1294		1215	1413	1251	1311	1327	1234	1232	1118	1115	1333	1424		1108	1269	1371	1341	1368	1242	1334	1395	1243	1278	1327
1390	1076	1196	1122	1209	1109	1344	916	1154	1180	1062	1098		1063	1120	1260	1286	1130	1156	1103	1274	1175	1192	1290		1206	1307	1341	1231	1381	1306	1397	1156	1254	1340	1244		1179	1305	1419	1165	1356	1412	1457	1241	1422	1263	1324
1400	1044	1158	1122	1209	1194	1205	1025	1133	1226	1282	1461		1166	1197	1229	1180	1197	1119	1028	1194	1077	1276	1187		1310	1163	1444	1281	1337	1333	1285	1326	1200	1235	1345		1267	1233	1545	1346	1436	1332	1335	1315	1145	1244	1287
1410	1083	1218	1211	1226	1088	1165	1079	1004	1198	1143	1246		1016	1248	1255	1158	1049	1161	1215	1343	1328	1255	1240		1294	1224	1311	1362	1414	1172	1403	1468	1406	1152	1122		1174	1363	1342	1364	1429	1464	1255	1316	1339	1386	1341
1420	1026	1135	1057	1140	1096	1248	1107	1223	1188	1322	1226		1194	1281	1238	1253	1213	1179	1164	1212	1282	1268	1392		1314	1141	1279	1432	1184	1358	1358	1373	1389	1286	1411		1072	1400	1264	1379	1288	1422	1379	1283	1327	1308	1217
1430	1315	1259	1096	1135	1210	1051	1191	1093	1365	1282	1259		1056	1149	1239	1359	1314	1309	1213	1214	1159	1235	1220		1287	1067	1335	1495	1169	1410	1219	1343	1318	1272	1300		1062	1378	1350	1618	1315	1316	1402	1335	1367	1419	1254
1440	1210	1144	1293	1088	1140	951	1071	1058	1274	1413	1277		1214	1299	1240	1363	1369	1422	1305	1245	1327	1329	1361		1187	1298	1394	1402	1327	1342	1391	1282	1330	1216	1332		1159	1393	1461	1472	1426	1539	1325	1251	1175	1300	1268
1450	1097	1129	1259	1169	1240	1146	1322	858	1292	1326	1184		1216	1216	1414	1195	1131	1054	1045	1345	1450	1133	1144		1430	1346	1333	1410	1293	1462	1266	1447	1299	1298	1193		1140	1363	1504	1510	1360	1337	1180	1508	1284	1333	1190
1460	1142	1280	1074	1076	1247	1194	1240	1133	1101	1350	1297		1179	1192	1266	1235	1190	1232	1258	1306	1401	1458	1255		1298	1238	1273	1407	1575	1259	1341	1407	1446	1316	1269		1214	1377	1440	1235	1397	1498	1520	1345	1389	1363	1373
1470	1147	1245	1267	1242	1192	1321	1118	1154	1266	1268	1236		1017	1440	1232	1165	1209	1423	1293	1329	1313	1316	1243		1289	1214	1444	1266	1284	1346	1361	1437	1346	1256	1416		1181	1417	1351	1472	1542	1434	1561	1287	1295	1315	1309
1480	1228	1067	1278	1290	1044	1251	1097	1006	1232	1360	1371		1037	1331	1120	1303	1326	1295	1144	1293	1256	1244	1482		1322	1243	1532	1355	1318	1279	1294	1299	1210	1218	1420		1135	1207	1579	1501	1449	1504	1381	1303	1260	1305	1258
1490	1260	1015	1213	1035	1155	1209	1214	1280	1270	1291	1173		1110	1228	1277	1543	1320	1197	1270	1190	1481	1291	1351		1501	1389	1428	1282	1322	1188	1331	1276	1386	1468	1352		1130	1237	1433	1446	1383	1434	1398	1252	1278	1295	1309
1500	1218	1183	1240	1204	1113	1332	1083	1296	1041	1291	1282		1207	1151	1336	1215	1276	1162	1141	1217	1350	1268	1348		1371	1311	1629	1259	1446	1248	1389	1581	1243	1386	1391		1127	1256	1533	1446	1512	1386	1308	1449	1316	1299	1402
1510	1189	1315	1247	1343	1121	1190	1204	1172	1305	1379	1435		1190	1329	1227	1330	1233	1286	1206	1275	1260	1395	1477		1356	1427	1571	1330	1449	1275	1485	1463	1272	1311	1417		1020	1259	1485	1473	1434	1359	1516	1368	1306	1262	1337
1520	1156	1058	1216	1229	1254	1199	1192	1252	1272	1270	1265		1310	1220	1179	1232	1512	1435	1271	1462	1345	1328	1356		1350	1282	1560	1452	1289	1422	1360	1466	1367	1260	1318		1300	1480	1342	1471	1520	1496	1447	1393	1481	1495	1316
1530	1227	1182	1477	1273	1109	1386	1236	1217	1146	1483	1404		1313	1097	1296	1161	1323	1363	1241	1181	1283	1193	1351		1550	1429	1396	1421	1515	1561	1512	1283	1400	1414	1327		1127	1421	1471	1539	1534	1506	1324	1406	1284	1467	1297
1540	1155	1399	1273	1238	1246	1302	1237	1225	1296	1304	1250		1116	1324	1276	1225	1240	1280	1189	1369	1309	1288	1420		1382	1390	1303	1447	1547	1415	1466	1476	1315	1473	1499		1228	1377	1588	1732	1517	1418	1340	1413	1320	1414	1304
1550	1313	1251	1302	1314	1182	1217	1120	1195	1143	1296	1391		1250	1311	1450	1289	1425	1217	1261	1331	1395	1401	1296		1427	1399	1429	1358	1547	1465	1321	1426	1514	1389	1377		1161	1281	1445	1557	1667	1447	1388	1259	1486	1264	1260
1560	1292	1190	1382	1237	1178	1194	1304	1261	1502	1317	1344		1162	1227	1330	1241	1393	1198	1145	1209	1337	1218	1333		1503	1304	1345	1536	1655	1523	1420	1362	1291	1497	1416		1150	1359	1413	1433	1233	1214	1290	1367	1354	1517	1391
1570	1265	1242	1300	1293	1125	1130	1210	1168	1355	1244	1412		1408	1354	1340	1205	1363	1346	1262	1439	1438	1208	1339		1214	1396	1424	1593	1532	1550	1356	1523	1450	1500	1620		1109	1476	1450	1621	1321	1405	1340	1487	1378	1338	1376
1580	1153	1137	1215	1246	1157	1229	1276	1210	1443	1392	1235		1283	1195	1413	1355	1368	1319	1481	1490	1437	1373	1281		1422	1463	1520	1485	1397	1683	1506	1387	1218	1412	1530		1119	1356	1407	1633	1534	1619	1420	1288	1363	1469	1348
1590	1305	1242	1338	1330	1288	1282	1084	1204	1245	1363	1233		1234	1068	1349	1240	1230	1250	1234	1331	1199	1354	1499		1391	1371	1378	1475	1564	1522	1467	1405	1423	1550	1406		1019	1358	1558	1323	1508	1586	1325	1442	1394	1512	1344
1600	1263	1218	1359	1315	1317	1208	1135	1333	1306	1399	1301		1439	1328	1446	1363	1194	1300	1383	1344	1397	1248	1311		1417	1362	1498	1436	1572	1587	1278	1512	1428	1546	1356		1192	1467	1780	1601	1479	1625	1455	1389	1153	1358	1559
1610	1220	1067	1426	1160	1326	1307	1214	1167	1169	1302	1501		1335	1285	1488	1225	1228	1235	1238	1428	1366	1283	1555		1347	1231	1455	1692	1615	1419	1386	1431	1359	1321	1371		1040	1324	1537	1434	1328	1544	1433	1515	1392	1455	1351
1620	1173	1155	1315	1350	1313	1340	1408	1295	1378	1350	1343		1450	1445	1387	1456	1568	1485	1533	1363	1361	1390	1487		1224	1363	1555	1593	1383	1707	1466	1411	1496	1491	1558		1152	1172	1557	1395	1692	1257	1556	1652	1452	1283	1406
1630	1185	1292	1307	1260	1345	1150	1223	1360	1347	1432	1478		1281	1344	1468	1339	1296	1265	1432	1317	1331	1388	1337		1350	1286	1707	1504	1607	1628	1265	1495	1527	1447	1342		1111	1368	1729	1544	1434	1361	1513	1502	1598	1198	1282
1640	1163	1234	1359	1314	1309	1264	1290	1394	1398	1337	1364		1064	1416	1428	1316	1444	1274	1340	1335	1304	1363	1211		1341	1306	1519	1469	1471	1659	1425	1522	1433	1564	1410		1091	1475	1473	1663	1515	1537	1489	1557	1436	1325	1339
1650	1272	1298	1367	1255	1471	1273	1406	1232	1377	1567	1391		1293	1396	1354	1386	1369	1327	1145	1342	1416	1381	1380		1289	1298	1665	1541	1791	1336	1551	1500	1280	1363	1423		1138	1315	1585	1609	1473	1522	1447	1379	1576	1329	1243
1660	1239	1331	1244	1393	1246	1310	1349	1410	1381	1210	1598		1270	1501	1456	1580	1349	1461	1425	1355	1428	1498	1399		1292	1423	1703	1527	1602	1533	1616	1703	1450	1537	1458		1134	1236	1347	1376	1403	1600	1721	1551	1512	1514	1357
1670	1263	1220	1520	1258	1263	1264	1397	1491	1521	1529	1329		1290	1257	1296	1418	1550	1390	1516	1516	1198	1486	1575		1385	1523	1854	1575	1611	1493	1516	1621	1607	1555	1355		1049	1346	1565	1674	1641	1541	1479	1514	1437	1350	1218
1680	1190	1257	1376	1387	1213	1444	1326	1266	1154	1301	1520		1264	1196	1410	1294	1500	1323	1513	1625	1336	1415	1457		1283	1400	1789	1528	1765	1586	1557	1500	1364	1531	1472		1060	1286	1520	1507	1570	1595	1676	1425	1388	1503	1389
1690	1093	1274	1454	1396	1300	1292	1201	1252	1442	1525	1532		1286	1269	1497	1428	1439	1363	1324	1336	1536	1505	1492		1485	1375	1630	1498	1545	1651	1428	1596	1492	1497	1458		973	1308	1634	1431	1508	1494	1715	1528	1590	1295	1238
1700	1089	1191	1451	1290	1346	1366	1266	1267	1433	1543	1569		1315	1322	1281	1377	1402	1277	1477	1412	1274	1295	1437		1380	1326	1833	1548	1574	1687	1792	1331	1527	1428	1442		1084	1180	1446	1525	1519	1451	1448	1299	1458	1594	1377
1710	1259	1178	1243	1273	1386	1361	1279	1125	1369	1512	1417		1443	1419	1660	1410	1284	1488	1432	1403	1442	1374	1502		1372	1264	1625	1651	1556	1457	1591	1393	1540	1480	1638		972	1355	1509	1469	1591	1695	1555	1578	1462	1547	1344
1720	1159	1116	1276	1437	1210	1325	1388	1297	1266	1347	1329		1402	1211	1648	1453	1375	1350	1424	1470	1417	1542	1662		1386	1434	1598	1670	1612	1603	1624	1508	1580	1656	1573		1068	1275	1308	1597	1701	1650	1592	1569	1606	1547	1442
1730	1219	1117	1135	1260	1352	1321	1347	1380	1248	1344	1619		1190	1414	1523	1472	1525	1403	1333	1449	1375	1592	1513		1266	1437	1632	1657	1656	1397	1321	1393	1561	1545	1746		921	1325	1560	1444	1489	1645	1472	1437	1477	1511	1271
1740	1192	1419	1499	1498	1292	1257	1307	1458	1301	1496	1320		1443	1214	1615	1392	1551	1492	1441	1410	1633	1552	1472		1451	1441	1793	1724	1628	1468	1552	1683	1416	1772	1547		970	1213	1760	1477	1549	1439	1322	1451	1548	1430	1425
1750	1199	1326	1350	1395	1525	1326	1274	1308	1456	1359	1322		1346	1338	1450	1476	1382	1494	1541	1444	1295	1306	1419		1295	1434	1880	1635	1742	1641	1617	1530	1496	1638	1509		969	1368	1515	1463	1429	1506	1436	1636	1358	1480	1193
1760	1066	1322	1346	1415	1260	1311	1408	1292	1568	1566	1581		1261	1207	1444	1373	1307	1387	1380	1364	1610	1554	1509		1346	1256	1696	1771	1844	1565	1610	1585	1711	1570	1476		1114	1181	1576	1445	1592	1424	1561	1410	1479	1381	1396
1770	1201	1185	1428	1557	1239	1372	1237	1415	1493	1516	1565		1396	1203	1456	1515	1556	1387	1318	1649	1578	1561	1531		1484	1309	1754	1730	1744	1669	1672	1632	1665	1685	1515		833	1137	1512	1474	1559	1550	1666	1712	1474	1462	1284
1780	1113	1166	1256	1439	1282	1353	1323	1366	1171	1447	1460		1137	1360	1308	1477	1325	1429	1381	1438	1361	1430	1669		1460	1529	1633	1545	1537	1623	1665	1481	1491	1605	1531		891	1300	1594	1595	1598	1550	1305	1473	1518	1410	1385
1790	1246	1211	1573	1441	1358	1357	1395	1480	1479	1557	1508		1309	1514	1383	1360	1605	1355	1414	1322	1419	1571	1515		1444	1441	1699	1819	1689	1524	1608	1556	1448	1648	1586		901	1342	1584	1512	1584	1626	1663	1461	1562	1298	1293
1800	1120	1174	1501	1465	1374	1318	1408	1303	1337	1568	1470		1291	1239	1471	1671	1546	1341	1557	1371	1504	1552	1487		1389	1412	1626	1589	1673	1629	1792	1716	1696	1584	1661		908	1330	1538	1547	1474	1575	1771	1339	1519	1397	1309
1810	1278	1202	1421	1485	1407	1486	1508	1345	1301	1358	1635		1436	1354	1575	1638	1666	1472	1547	1476	1399	1498	1519		1254	1635	1784	1616	1573	1572	1644	1693	1628	1618	1445		896	1245	1587	1540	1674	1387	1512	1410	1457	1384	1322
1820	1254	1305	1478	1460	1357	1613	1364	1350	1481	1537	1457		1229	1197	1505	1736	1400	1530	1514	1493	1456	1545	1695		1244	1353	1602	1743	1538	1740	1694	1632	1348	1494	1601		1006	1284	1494	1612	1495	1473	1373	1344	1459	1395	1293
1830	1104	1212	1426	1360	1382	1422	1299	1473	1534	1479	1396		1188	1272	1427	1370	1471	1611	1533	1477	1525	1483	1587		1280	1390	1656	1765	1631	1612	1472	1619	1699	1513	1674		804	1231	1521	1575	1603	1438	1473	1353	1471	1501	1367
1840	1274	1296	1522	1488	1372	1421	1345	1447	1492	1615	1679		1276	1344	1364	1567	1732	1458	1650	1524	1578	1397	1631		1217	1457	1731	1719	1722	1684	1723	1494	1362	1571	1487		844	1205	1477	1436	1736	1454	1587	1553	1465	1452	1226
1850	1155	1312	1438	1491	1447	1268	1283	1375	1501	1728	1618		1310	1398	1507	1519	1646	1540	1558	1623	1504	1578	1651		1501	1377	1921	1604	1539	1725	1795	1672	1526	1706	1697		829	1108	1544	1766	1546	1397	1358	1578	1507	1406	1235
1860	1284	1160	1500	1520	1492	1388	1299	1716	1598	1593	1600		1251	1304	1580	1462	1593	1512	1434	1534	1552	1469	1761		1427	1311	1728	1707	1718	1748	1648	1688	1747	1621	1412		865	1100	1495	1569	1625	1436	1601	1405	1470	1339	1262
1870	1219	1217	1501	1305	1489	1570	1490	1412	1456	1534	1700		1297	1243	1704	1513	1505	1560	1635	1532	1481	1446	1626		1524	1386	1880	1565	1619	1731	1789	1855	1583	1566	1669		853	1153	1585	1575	1519	1414	1587	1481	1408	1460	1264
1880	1163	1130	1595	1525	1499	1389	1553	1579	1449	1570	1799		1358	1325	1591	1473	1577	1503	1450	1635	1355	1668	1523		1499	1403	1598	1698	1727	1538	1689	1783	1795	1665	1688		808	1116	1541	1676	1526	1716	1367	1452	1378	1422	1208
1890	1276	1212	1395	1402	1444	1584	1435	1350	1436	1346	1525		1307	1301	1717	1619	1603	1538	1510	1463	1641	1554	1454		1155	1334	1713	1869	1661	1670	1632	1666	1589	1685	1612		695	1103	1334	1629	1597	1702	1567	1443	1408	1436	1112
1900	1167	1213	1431	1359	1295	1320	1483	1319	1446	1499	1608		1403	1224	1519	1600	1425	1650	1495	1566	1393	1448	1749		1349	1450	1881	1605	1684	1569	1828	1776	1702	1578	1636		735	1134	1408	1472	1499	1607	1396	1578	1410	1609	1129
1910	1253	1349	1453	1409	1541	1372	1372	1625	1583	1478	1720		1244	1374	1445	1661	1575	1489	1622	1589	1549	1524	1607		1369	1463	1797	1717	1681	1613	1791	1728	1575	1728	1590		816	1175	1579	1520	1699	1401	1490	1519	1550	1179	1250
1920	1079	1295	1529	1367	1345	1386	1480	1546	1533	1663	1677		1379	1498	1794	1477	1563	1776	1808	1566	1550	1634	1665		1385	1335	1681	1925	1852	1765	1757	1700	1713	1651	1690		691	1193	1534	1384	1466	1472	1444	1408	1529	1584	1285
1930	1170	1183	1450	1526	1423	1462	1541	1423	1304	1671	1532		1345	1305	1433	1573	1593	1604	1306	1577	1387	1757	1517		1431	1317	1931	1672	1704	1871	1497	1767	1579	1674	1534		689	1134	1540	1575	1462	1389	1461	1377	1444	1347	1271
1940	1014	1153	1419	1350	1383	1427	1568	1323	1679	1594	1579		1196	1221	1453	1555	1489	1453	1442	1537	1475	1708	1532		1209	1366	1713	1541	1790	1818	1635	1628	1559	1648	1645		716	1139	1310	1559	1655	1508	1476	1539	1420	1344	1188
1950	1102	1239	1435	1340	1474	1533	1297	1615	1467	1683	1741		1297	1310	1604	1576	1541	1502	1458	1523	1598	1612	1427		1433	1405	1851	1966	1630	1626	1778	1692	1655	1602	1588		602	1210	1531	1488	1554	1452	1452	1573	1444	1396	1124
1960	1241	1266	1516	1510	1351	1398	1255	1543	1510	1664	1760		1377	1381	1421	1566	1506	1469	1565	1613	1642	1537	1656		1419	1355	1924	1755	1747	1745	1666	1709	1708	1743	1601		628	1061	1383	1535	1456	1547	1433	1467	1580	1220	1112
1970	1118	1206	1518	1424	1533	1476	1562	1329	1389	1556	1671		1309	1279	1726	1683	1563	1503	1683	1609	1346	1558	1672		1315	1413	1628	1896	1762	1859	1792	1652	1539	1746	1661		581	1117	1509	1386	1563	1304	1583	1522	1398	1340	1176
1980	1311	1090	1378	1421	1380	1383	1455	1339	1464	1501	1599		1316	1476	1713	1589	1454	1461	1518	1560	1552	1587	1767		1175	1472	1849	1477	1426	1860	1816	1648	1707	1797	1700		514	962	1452	1513	1533	1453	1438	1555	1350	1541	1071

## Sheet: Figure4B_OD
	E1	E2	E3	E4	E5	E6	E7	E8	E9	E10	E11		F1	F2	F3	F4	F5	F6	F7	F8	F9	F10	F11		G1	G2	G3	G4	G5	G6	G7	G8	G9	G10	G11		H1	H2	H3	H4	H5	H6	H7	H8	H9	H10	H11
0	0.081	0.085	0.087	0.088	0.089	0.087	0.089	0.089	0.091	0.09	0.085		0.081	0.086	0.086	0.087	0.087	0.088	0.088	0.088	0.088	0.089	0.086		0.081	0.083	0.085	0.086	0.088	0.086	0.086	0.086	0.086	0.086	0.085		0.08	0.085	0.084	0.084	0.084	0.084	0.084	0.084	0.084	0.084	0.085
10	0.083	0.086	0.088	0.092	0.091	0.091	0.091	0.093	0.095	0.089	0.087		0.083	0.086	0.089	0.091	0.091	0.092	0.092	0.09	0.089	0.091	0.088		0.084	0.085	0.088	0.091	0.093	0.092	0.091	0.091	0.09	0.09	0.09		0.082	0.087	0.088	0.088	0.087	0.089	0.09	0.087	0.088	0.088	0.087
20	0.087	0.09	0.091	0.095	0.094	0.095	0.095	0.095	0.095	0.093	0.091		0.086	0.093	0.093	0.094	0.095	0.095	0.095	0.094	0.093	0.094	0.092		0.085	0.091	0.094	0.095	0.096	0.096	0.096	0.095	0.095	0.094	0.094		0.085	0.089	0.09	0.091	0.09	0.092	0.092	0.091	0.092	0.092	0.091
30	0.089	0.092	0.094	0.096	0.096	0.096	0.097	0.096	0.096	0.096	0.095		0.089	0.095	0.095	0.095	0.095	0.095	0.095	0.094	0.094	0.095	0.095		0.088	0.093	0.095	0.096	0.097	0.096	0.096	0.096	0.096	0.097	0.097		0.087	0.091	0.092	0.093	0.093	0.095	0.095	0.094	0.095	0.095	0.095
40	0.092	0.095	0.096	0.098	0.097	0.096	0.098	0.097	0.097	0.097	0.097		0.091	0.096	0.095	0.095	0.095	0.095	0.095	0.095	0.095	0.096	0.097		0.089	0.094	0.095	0.096	0.096	0.095	0.096	0.096	0.095	0.096	0.098		0.088	0.092	0.093	0.095	0.095	0.097	0.097	0.096	0.097	0.096	0.097
50	0.094	0.097	0.098	0.099	0.098	0.098	0.099	0.099	0.098	0.099	0.099		0.092	0.097	0.096	0.096	0.096	0.097	0.096	0.096	0.096	0.098	0.098		0.091	0.095	0.096	0.096	0.096	0.096	0.097	0.097	0.097	0.098	0.099		0.089	0.094	0.096	0.098	0.098	0.099	0.099	0.099	0.099	0.099	0.099
60	0.095	0.1	0.101	0.102	0.101	0.101	0.102	0.102	0.097	0.101	0.102		0.094	0.1	0.099	0.099	0.099	0.099	0.099	0.098	0.099	0.1	0.1		0.093	0.098	0.099	0.099	0.1	0.099	0.1	0.1	0.1	0.1	0.101		0.091	0.097	0.097	0.098	0.097	0.099	0.099	0.098	0.099	0.099	0.099
70	0.097	0.101	0.102	0.104	0.104	0.103	0.103	0.103	0.101	0.103	0.103		0.096	0.101	0.1	0.101	0.101	0.101	0.101	0.1	0.1	0.102	0.102		0.096	0.099	0.1	0.101	0.102	0.1	0.101	0.101	0.102	0.102	0.103		0.093	0.099	0.099	0.101	0.1	0.102	0.102	0.101	0.101	0.101	0.102
80	0.1	0.103	0.103	0.105	0.105	0.105	0.105	0.105	0.104	0.106	0.106		0.098	0.103	0.102	0.103	0.103	0.103	0.102	0.102	0.102	0.103	0.103		0.098	0.1	0.101	0.102	0.103	0.102	0.102	0.103	0.103	0.103	0.106		0.095	0.1	0.102	0.103	0.103	0.105	0.105	0.104	0.105	0.104	0.104
90	0.103	0.106	0.105	0.108	0.107	0.107	0.107	0.108	0.107	0.108	0.107		0.101	0.105	0.104	0.105	0.105	0.105	0.104	0.104	0.104	0.105	0.106		0.1	0.103	0.103	0.104	0.105	0.104	0.105	0.105	0.105	0.105	0.107		0.098	0.104	0.106	0.107	0.106	0.108	0.108	0.107	0.107	0.106	0.107
100	0.106	0.109	0.108	0.111	0.11	0.11	0.11	0.111	0.11	0.111	0.111		0.104	0.108	0.107	0.108	0.108	0.108	0.108	0.107	0.108	0.108	0.109		0.104	0.105	0.106	0.106	0.107	0.106	0.107	0.107	0.108	0.109	0.11		0.1	0.107	0.109	0.111	0.11	0.112	0.111	0.11	0.111	0.111	0.111
110	0.109	0.111	0.111	0.113	0.112	0.114	0.113	0.114	0.113	0.114	0.114		0.107	0.111	0.109	0.111	0.11	0.111	0.11	0.11	0.11	0.111	0.112		0.106	0.108	0.108	0.11	0.11	0.109	0.11	0.11	0.111	0.111	0.113		0.103	0.111	0.113	0.114	0.113	0.115	0.114	0.113	0.114	0.113	0.114
120	0.111	0.115	0.115	0.118	0.117	0.119	0.118	0.119	0.118	0.118	0.118		0.11	0.117	0.115	0.115	0.115	0.115	0.116	0.115	0.115	0.116	0.116		0.11	0.114	0.115	0.115	0.116	0.114	0.115	0.115	0.116	0.116	0.118		0.107	0.113	0.114	0.115	0.114	0.117	0.117	0.116	0.117	0.117	0.116
130	0.115	0.118	0.119	0.121	0.12	0.122	0.121	0.122	0.121	0.121	0.121		0.113	0.12	0.118	0.119	0.119	0.119	0.119	0.119	0.118	0.119	0.12		0.113	0.116	0.117	0.118	0.119	0.118	0.119	0.119	0.12	0.119	0.121		0.11	0.115	0.117	0.118	0.117	0.12	0.119	0.119	0.12	0.119	0.12
140	0.119	0.122	0.122	0.125	0.125	0.127	0.125	0.125	0.125	0.126	0.126		0.118	0.124	0.122	0.122	0.123	0.122	0.122	0.121	0.122	0.123	0.123		0.117	0.12	0.12	0.121	0.123	0.121	0.122	0.122	0.122	0.123	0.125		0.113	0.121	0.122	0.123	0.122	0.125	0.124	0.124	0.124	0.124	0.125
150	0.124	0.127	0.126	0.129	0.129	0.129	0.129	0.13	0.129	0.129	0.13		0.122	0.128	0.126	0.127	0.127	0.127	0.127	0.126	0.125	0.126	0.127		0.121	0.123	0.124	0.125	0.127	0.125	0.125	0.126	0.126	0.126	0.128		0.118	0.127	0.128	0.129	0.129	0.13	0.129	0.13	0.129	0.129	0.129
160	0.128	0.131	0.132	0.134	0.133	0.134	0.133	0.134	0.134	0.133	0.133		0.126	0.132	0.13	0.13	0.131	0.131	0.131	0.13	0.13	0.131	0.131		0.126	0.127	0.128	0.128	0.13	0.128	0.129	0.129	0.13	0.13	0.133		0.123	0.132	0.133	0.134	0.133	0.136	0.135	0.135	0.134	0.134	0.135
170	0.132	0.134	0.136	0.138	0.138	0.139	0.138	0.138	0.139	0.139	0.138		0.13	0.136	0.134	0.135	0.135	0.135	0.135	0.134	0.134	0.135	0.137		0.131	0.131	0.131	0.134	0.134	0.132	0.133	0.134	0.134	0.134	0.138		0.127	0.136	0.139	0.14	0.139	0.141	0.141	0.141	0.14	0.139	0.141
180	0.138	0.142	0.143	0.144	0.146	0.145	0.144	0.144	0.145	0.144	0.144		0.136	0.144	0.141	0.141	0.144	0.142	0.142	0.141	0.14	0.142	0.142		0.135	0.139	0.138	0.139	0.141	0.139	0.139	0.14	0.141	0.141	0.144		0.132	0.14	0.141	0.14	0.141	0.143	0.144	0.142	0.142	0.141	0.144
190	0.143	0.148	0.149	0.15	0.152	0.155	0.15	0.15	0.152	0.151	0.151		0.141	0.149	0.147	0.147	0.149	0.149	0.148	0.148	0.147	0.147	0.148		0.141	0.145	0.144	0.145	0.147	0.145	0.145	0.146	0.147	0.148	0.15		0.138	0.145	0.148	0.148	0.148	0.15	0.151	0.15	0.152	0.148	0.15
200	0.149	0.155	0.154	0.156	0.158	0.159	0.157	0.157	0.157	0.157	0.157		0.147	0.156	0.152	0.153	0.155	0.154	0.154	0.153	0.153	0.154	0.155		0.148	0.151	0.15	0.15	0.153	0.151	0.152	0.153	0.153	0.152	0.156		0.143	0.152	0.154	0.157	0.155	0.158	0.158	0.157	0.157	0.155	0.157
210	0.155	0.161	0.16	0.161	0.163	0.162	0.162	0.162	0.162	0.162	0.163		0.153	0.162	0.157	0.157	0.161	0.159	0.159	0.158	0.157	0.159	0.161		0.157	0.155	0.153	0.155	0.157	0.155	0.157	0.157	0.159	0.159	0.163		0.15	0.16	0.161	0.164	0.162	0.166	0.165	0.163	0.164	0.162	0.164
220	0.16	0.164	0.165	0.167	0.169	0.169	0.167	0.167	0.167	0.167	0.169		0.158	0.166	0.162	0.164	0.166	0.167	0.165	0.164	0.164	0.165	0.167		0.162	0.16	0.161	0.161	0.163	0.162	0.164	0.163	0.164	0.165	0.169		0.155	0.165	0.168	0.171	0.169	0.172	0.172	0.17	0.172	0.17	0.172
230	0.168	0.17	0.167	0.17	0.171	0.172	0.172	0.171	0.172	0.172	0.173		0.164	0.171	0.166	0.167	0.17	0.17	0.171	0.169	0.168	0.17	0.172		0.168	0.167	0.163	0.165	0.166	0.164	0.168	0.168	0.169	0.17	0.174		0.162	0.173	0.172	0.173	0.172	0.177	0.176	0.174	0.175	0.175	0.177
240	0.175	0.18	0.176	0.179	0.181	0.182	0.184	0.183	0.183	0.183	0.183		0.171	0.182	0.178	0.176	0.179	0.18	0.181	0.181	0.18	0.18	0.183		0.173	0.18	0.174	0.175	0.177	0.176	0.177	0.181	0.182	0.182	0.185		0.169	0.182	0.179	0.179	0.18	0.185	0.185	0.184	0.186	0.184	0.185
250	0.184	0.189	0.183	0.188	0.188	0.185	0.191	0.192	0.19	0.19	0.193		0.181	0.19	0.186	0.185	0.187	0.188	0.19	0.187	0.187	0.188	0.189		0.183	0.186	0.179	0.182	0.184	0.183	0.184	0.188	0.188	0.189	0.194		0.177	0.19	0.188	0.187	0.188	0.193	0.192	0.192	0.193	0.192	0.193
260	0.192	0.197	0.19	0.194	0.194	0.192	0.198	0.198	0.196	0.196	0.199		0.189	0.196	0.191	0.19	0.193	0.193	0.196	0.194	0.193	0.194	0.196		0.191	0.193	0.185	0.187	0.19	0.189	0.191	0.195	0.195	0.196	0.201		0.186	0.198	0.195	0.196	0.197	0.201	0.201	0.201	0.201	0.2	0.2
270	0.2	0.203	0.197	0.201	0.201	0.201	0.205	0.206	0.204	0.204	0.207		0.197	0.204	0.198	0.196	0.199	0.2	0.204	0.202	0.201	0.202	0.205		0.198	0.2	0.193	0.194	0.197	0.195	0.198	0.202	0.202	0.203	0.209		0.194	0.208	0.201	0.204	0.205	0.209	0.21	0.208	0.21	0.209	0.213
280	0.206	0.209	0.203	0.207	0.207	0.207	0.21	0.211	0.21	0.212	0.215		0.202	0.208	0.202	0.202	0.204	0.205	0.208	0.208	0.206	0.208	0.213		0.203	0.206	0.198	0.199	0.202	0.201	0.204	0.208	0.207	0.21	0.217		0.203	0.216	0.209	0.211	0.211	0.217	0.218	0.216	0.219	0.216	0.219
290	0.206	0.215	0.208	0.212	0.214	0.212	0.216	0.219	0.216	0.218	0.22		0.205	0.214	0.207	0.208	0.21	0.211	0.214	0.215	0.212	0.214	0.221		0.205	0.211	0.203	0.204	0.208	0.206	0.21	0.216	0.215	0.216	0.223		0.208	0.225	0.217	0.22	0.219	0.225	0.227	0.224	0.227	0.228	0.228
300	0.207	0.216	0.217	0.221	0.223	0.222	0.221	0.223	0.221	0.22	0.224		0.205	0.218	0.215	0.218	0.219	0.219	0.22	0.22	0.216	0.218	0.224		0.205	0.218	0.213	0.215	0.218	0.216	0.217	0.223	0.22	0.223	0.227		0.207	0.222	0.223	0.226	0.227	0.228	0.227	0.225	0.226	0.225	0.227
310	0.212	0.218	0.218	0.222	0.225	0.223	0.224	0.226	0.223	0.223	0.228		0.209	0.221	0.218	0.22	0.22	0.221	0.223	0.225	0.22	0.222	0.226		0.209	0.221	0.216	0.217	0.218	0.217	0.22	0.225	0.223	0.227	0.23		0.212	0.226	0.226	0.229	0.226	0.231	0.233	0.229	0.231	0.229	0.23
320	0.215	0.219	0.221	0.226	0.227	0.224	0.226	0.227	0.225	0.225	0.23		0.211	0.222	0.219	0.221	0.22	0.223	0.223	0.225	0.222	0.224	0.227		0.212	0.223	0.216	0.218	0.22	0.218	0.222	0.226	0.225	0.229	0.233		0.215	0.232	0.231	0.235	0.233	0.236	0.24	0.234	0.236	0.234	0.237
330	0.219	0.226	0.224	0.227	0.228	0.23	0.228	0.229	0.227	0.226	0.234		0.215	0.225	0.22	0.22	0.223	0.224	0.226	0.228	0.223	0.226	0.23		0.217	0.224	0.218	0.219	0.222	0.22	0.224	0.226	0.227	0.23	0.234		0.219	0.237	0.235	0.239	0.24	0.241	0.242	0.239	0.242	0.237	0.24
340	0.222	0.231	0.226	0.229	0.229	0.227	0.232	0.232	0.23	0.229	0.233		0.219	0.23	0.222	0.222	0.224	0.225	0.228	0.228	0.226	0.227	0.232		0.22	0.229	0.221	0.221	0.223	0.221	0.227	0.227	0.228	0.231	0.236		0.223	0.244	0.24	0.242	0.243	0.244	0.248	0.243	0.243	0.242	0.245
350	0.225	0.235	0.232	0.232	0.232	0.23	0.234	0.236	0.233	0.233	0.237		0.221	0.232	0.225	0.225	0.226	0.227	0.23	0.23	0.229	0.233	0.236		0.223	0.231	0.223	0.223	0.225	0.223	0.231	0.23	0.232	0.234	0.24		0.225	0.248	0.246	0.247	0.248	0.249	0.253	0.249	0.249	0.248	0.251
360	0.225	0.235	0.234	0.24	0.235	0.236	0.239	0.241	0.239	0.238	0.239		0.22	0.238	0.229	0.231	0.233	0.233	0.237	0.237	0.235	0.237	0.24		0.222	0.239	0.232	0.232	0.232	0.231	0.238	0.236	0.239	0.239	0.245		0.226	0.244	0.244	0.243	0.247	0.246	0.246	0.247	0.246	0.246	0.25
370	0.228	0.241	0.235	0.243	0.238	0.237	0.242	0.243	0.242	0.242	0.242		0.225	0.239	0.233	0.235	0.237	0.236	0.24	0.24	0.238	0.24	0.244		0.227	0.24	0.236	0.236	0.236	0.235	0.243	0.241	0.243	0.245	0.249		0.228	0.247	0.249	0.247	0.25	0.251	0.252	0.252	0.251	0.249	0.253
380	0.232	0.241	0.238	0.241	0.24	0.239	0.243	0.244	0.244	0.244	0.246		0.228	0.243	0.235	0.238	0.239	0.238	0.243	0.242	0.241	0.244	0.247		0.23	0.242	0.236	0.236	0.237	0.236	0.244	0.242	0.245	0.246	0.252		0.232	0.255	0.254	0.253	0.252	0.256	0.259	0.257	0.258	0.254	0.259
390	0.235	0.25	0.239	0.244	0.24	0.24	0.245	0.246	0.246	0.245	0.248		0.231	0.246	0.237	0.24	0.24	0.239	0.245	0.244	0.243	0.243	0.251		0.234	0.245	0.237	0.237	0.238	0.237	0.244	0.245	0.245	0.248	0.254		0.235	0.259	0.257	0.256	0.255	0.26	0.262	0.261	0.261	0.257	0.263
400	0.237	0.252	0.242	0.247	0.245	0.243	0.251	0.249	0.248	0.246	0.249		0.234	0.248	0.239	0.24	0.242	0.242	0.247	0.247	0.244	0.248	0.253		0.237	0.247	0.239	0.24	0.24	0.24	0.247	0.247	0.248	0.25	0.257		0.239	0.263	0.261	0.259	0.26	0.264	0.267	0.266	0.263	0.262	0.268
410	0.242	0.256	0.245	0.249	0.247	0.246	0.253	0.252	0.251	0.248	0.251		0.237	0.251	0.241	0.242	0.243	0.246	0.249	0.249	0.246	0.25	0.253		0.241	0.25	0.241	0.242	0.241	0.241	0.249	0.249	0.249	0.252	0.259		0.245	0.27	0.266	0.262	0.263	0.269	0.271	0.27	0.268	0.266	0.27
420	0.246	0.26	0.248	0.254	0.252	0.251	0.254	0.256	0.255	0.256	0.255		0.242	0.256	0.248	0.247	0.25	0.247	0.253	0.254	0.252	0.253	0.256		0.245	0.257	0.25	0.251	0.249	0.25	0.254	0.255	0.255	0.259	0.262		0.247	0.267	0.259	0.256	0.259	0.259	0.266	0.266	0.265	0.265	0.27
430	0.25	0.266	0.251	0.256	0.253	0.253	0.259	0.26	0.259	0.26	0.26		0.247	0.263	0.25	0.249	0.251	0.252	0.256	0.259	0.256	0.258	0.261		0.25	0.261	0.252	0.253	0.254	0.253	0.259	0.262	0.262	0.264	0.268		0.254	0.275	0.266	0.266	0.265	0.267	0.276	0.275	0.273	0.272	0.28
440	0.256	0.27	0.255	0.262	0.257	0.256	0.265	0.265	0.264	0.264	0.269		0.253	0.267	0.253	0.252	0.254	0.255	0.26	0.263	0.26	0.264	0.267		0.256	0.267	0.255	0.255	0.258	0.256	0.261	0.265	0.262	0.268	0.272		0.261	0.28	0.272	0.272	0.272	0.274	0.282	0.282	0.281	0.281	0.288
450	0.262	0.273	0.258	0.266	0.262	0.26	0.269	0.271	0.268	0.268	0.275		0.258	0.272	0.257	0.256	0.257	0.258	0.263	0.266	0.265	0.27	0.272		0.262	0.271	0.258	0.257	0.26	0.259	0.264	0.268	0.268	0.273	0.278		0.267	0.289	0.277	0.277	0.276	0.279	0.287	0.292	0.288	0.288	0.296
460	0.267	0.274	0.264	0.27	0.265	0.263	0.272	0.273	0.273	0.273	0.279		0.263	0.277	0.26	0.259	0.261	0.261	0.267	0.271	0.27	0.274	0.277		0.267	0.275	0.26	0.261	0.263	0.261	0.267	0.271	0.272	0.278	0.284		0.274	0.295	0.284	0.281	0.279	0.285	0.291	0.297	0.296	0.294	0.301
470	0.271	0.28	0.268	0.271	0.267	0.265	0.275	0.279	0.277	0.277	0.284		0.268	0.28	0.265	0.262	0.264	0.264	0.27	0.275	0.276	0.28	0.283		0.272	0.279	0.263	0.264	0.267	0.264	0.272	0.276	0.277	0.282	0.287		0.279	0.302	0.287	0.285	0.284	0.29	0.297	0.302	0.303	0.299	0.307
480	0.272	0.287	0.27	0.278	0.273	0.271	0.282	0.287	0.282	0.285	0.291		0.268	0.287	0.27	0.272	0.274	0.273	0.276	0.28	0.279	0.287	0.288		0.273	0.289	0.273	0.272	0.275	0.273	0.279	0.283	0.286	0.292	0.292		0.277	0.298	0.282	0.281	0.281	0.286	0.292	0.297	0.3	0.295	0.303
490	0.277	0.29	0.274	0.279	0.276	0.274	0.285	0.289	0.287	0.294	0.297		0.275	0.292	0.273	0.275	0.274	0.275	0.282	0.288	0.286	0.295	0.293		0.279	0.292	0.276	0.277	0.279	0.276	0.285	0.292	0.29	0.3	0.299		0.284	0.305	0.288	0.286	0.288	0.291	0.298	0.303	0.306	0.303	0.31
500	0.282	0.291	0.277	0.281	0.28	0.277	0.286	0.294	0.292	0.295	0.301		0.28	0.297	0.276	0.276	0.277	0.276	0.283	0.29	0.289	0.296	0.296		0.285	0.296	0.277	0.277	0.28	0.279	0.287	0.295	0.294	0.301	0.305		0.29	0.311	0.294	0.292	0.294	0.296	0.304	0.31	0.312	0.31	0.317
510	0.287	0.297	0.281	0.284	0.283	0.28	0.288	0.297	0.296	0.299	0.303		0.285	0.3	0.278	0.279	0.28	0.279	0.286	0.293	0.292	0.298	0.3		0.291	0.299	0.28	0.28	0.282	0.28	0.289	0.298	0.297	0.304	0.309		0.297	0.316	0.298	0.298	0.299	0.303	0.31	0.318	0.318	0.317	0.325
520	0.292	0.304	0.287	0.286	0.286	0.283	0.293	0.303	0.302	0.304	0.306		0.29	0.304	0.282	0.281	0.282	0.282	0.289	0.298	0.296	0.304	0.304		0.296	0.303	0.283	0.283	0.285	0.283	0.291	0.301	0.302	0.309	0.315		0.302	0.324	0.305	0.305	0.306	0.309	0.317	0.323	0.324	0.324	0.332
530	0.297	0.308	0.29	0.29	0.289	0.286	0.299	0.306	0.305	0.308	0.311		0.295	0.309	0.285	0.285	0.286	0.286	0.292	0.302	0.301	0.308	0.31		0.301	0.308	0.287	0.285	0.287	0.286	0.295	0.305	0.305	0.312	0.319		0.308	0.331	0.31	0.311	0.311	0.314	0.322	0.329	0.329	0.328	0.337
540	0.297	0.314	0.297	0.295	0.299	0.295	0.308	0.311	0.315	0.313	0.32		0.295	0.317	0.292	0.292	0.293	0.294	0.299	0.309	0.307	0.316	0.316		0.303	0.319	0.298	0.296	0.297	0.296	0.304	0.315	0.314	0.32	0.324		0.309	0.33	0.307	0.309	0.307	0.31	0.32	0.328	0.329	0.328	0.336
550	0.303	0.32	0.3	0.299	0.301	0.297	0.31	0.316	0.318	0.319	0.323		0.301	0.321	0.297	0.296	0.296	0.297	0.304	0.315	0.315	0.321	0.324		0.31	0.321	0.301	0.3	0.302	0.301	0.309	0.32	0.321	0.328	0.33		0.318	0.336	0.314	0.315	0.314	0.317	0.327	0.336	0.338	0.336	0.344
560	0.31	0.325	0.304	0.304	0.304	0.302	0.314	0.32	0.322	0.325	0.327		0.306	0.325	0.3	0.298	0.299	0.299	0.306	0.316	0.317	0.323	0.327		0.316	0.324	0.303	0.3	0.303	0.302	0.312	0.323	0.323	0.331	0.337		0.325	0.346	0.323	0.322	0.321	0.325	0.334	0.345	0.346	0.344	0.353
570	0.315	0.331	0.308	0.304	0.307	0.306	0.314	0.324	0.328	0.329	0.328		0.311	0.331	0.303	0.301	0.304	0.302	0.31	0.321	0.321	0.329	0.331		0.321	0.33	0.306	0.303	0.307	0.303	0.315	0.328	0.326	0.334	0.341		0.33	0.355	0.331	0.33	0.33	0.333	0.34	0.351	0.353	0.352	0.36
580	0.32	0.335	0.312	0.308	0.31	0.311	0.319	0.327	0.331	0.333	0.334		0.317	0.335	0.306	0.305	0.306	0.306	0.314	0.323	0.325	0.332	0.334		0.327	0.334	0.309	0.306	0.31	0.304	0.319	0.331	0.331	0.338	0.345		0.337	0.363	0.336	0.338	0.335	0.338	0.346	0.358	0.358	0.357	0.367
590	0.325	0.338	0.313	0.313	0.315	0.315	0.326	0.333	0.335	0.336	0.339		0.322	0.342	0.309	0.307	0.311	0.31	0.318	0.329	0.329	0.337	0.339		0.332	0.34	0.313	0.31	0.313	0.308	0.323	0.335	0.335	0.343	0.35		0.343	0.372	0.343	0.342	0.341	0.343	0.352	0.364	0.365	0.363	0.375
600	0.329	0.345	0.317	0.318	0.319	0.319	0.33	0.338	0.341	0.341	0.344		0.326	0.346	0.313	0.313	0.315	0.314	0.323	0.334	0.335	0.342	0.345		0.337	0.346	0.318	0.313	0.318	0.313	0.328	0.341	0.341	0.349	0.355		0.35	0.377	0.346	0.348	0.346	0.35	0.357	0.369	0.372	0.371	0.382
610	0.335	0.351	0.321	0.323	0.324	0.324	0.336	0.345	0.346	0.348	0.351		0.331	0.352	0.318	0.317	0.32	0.319	0.329	0.341	0.339	0.347	0.351		0.343	0.353	0.322	0.319	0.323	0.317	0.332	0.346	0.347	0.354	0.362		0.356	0.386	0.353	0.353	0.351	0.355	0.364	0.376	0.378	0.375	0.388
620	0.343	0.358	0.327	0.329	0.33	0.329	0.342	0.35	0.351	0.355	0.358		0.336	0.361	0.325	0.323	0.325	0.324	0.335	0.346	0.346	0.355	0.357		0.347	0.359	0.329	0.325	0.329	0.323	0.339	0.351	0.353	0.36	0.368		0.361	0.39	0.36	0.359	0.356	0.36	0.369	0.382	0.385	0.383	0.395
630	0.349	0.365	0.333	0.335	0.335	0.334	0.347	0.357	0.355	0.36	0.366		0.342	0.367	0.331	0.328	0.331	0.33	0.341	0.352	0.352	0.359	0.367		0.355	0.366	0.333	0.33	0.334	0.328	0.345	0.357	0.359	0.366	0.374		0.369	0.396	0.365	0.365	0.363	0.366	0.379	0.389	0.391	0.388	0.402
640	0.353	0.373	0.339	0.34	0.338	0.34	0.353	0.365	0.361	0.366	0.37		0.347	0.374	0.336	0.333	0.335	0.335	0.347	0.358	0.358	0.367	0.372		0.36	0.374	0.339	0.335	0.339	0.335	0.35	0.361	0.365	0.372	0.38		0.375	0.405	0.372	0.372	0.369	0.373	0.387	0.396	0.399	0.396	0.409
650	0.358	0.379	0.345	0.345	0.345	0.345	0.358	0.368	0.368	0.372	0.378		0.352	0.381	0.341	0.339	0.341	0.34	0.352	0.364	0.363	0.373	0.376		0.366	0.38	0.344	0.342	0.344	0.34	0.356	0.369	0.372	0.38	0.386		0.383	0.412	0.377	0.377	0.375	0.378	0.391	0.405	0.407	0.402	0.417
660	0.364	0.387	0.35	0.351	0.35	0.35	0.364	0.375	0.375	0.377	0.385		0.358	0.388	0.346	0.345	0.346	0.344	0.359	0.371	0.369	0.378	0.382		0.372	0.385	0.349	0.346	0.349	0.345	0.361	0.377	0.378	0.387	0.392		0.389	0.42	0.383	0.383	0.381	0.387	0.398	0.412	0.415	0.409	0.422
670	0.369	0.39	0.357	0.357	0.357	0.357	0.37	0.38	0.382	0.386	0.391		0.365	0.395	0.353	0.35	0.35	0.35	0.366	0.376	0.376	0.383	0.39		0.378	0.393	0.355	0.35	0.355	0.35	0.367	0.383	0.385	0.394	0.399		0.395	0.427	0.388	0.389	0.39	0.391	0.404	0.418	0.422	0.418	0.43
680	0.375	0.396	0.362	0.363	0.362	0.363	0.375	0.388	0.389	0.392	0.398		0.371	0.401	0.357	0.355	0.356	0.355	0.372	0.381	0.381	0.391	0.396		0.384	0.402	0.359	0.356	0.361	0.355	0.372	0.39	0.393	0.401	0.404		0.402	0.435	0.394	0.395	0.393	0.397	0.409	0.424	0.428	0.428	0.436
690	0.38	0.404	0.366	0.369	0.368	0.369	0.382	0.394	0.396	0.399	0.406		0.376	0.409	0.363	0.361	0.362	0.36	0.378	0.389	0.388	0.397	0.403		0.39	0.409	0.365	0.361	0.367	0.359	0.378	0.397	0.399	0.408	0.411		0.406	0.448	0.4	0.402	0.399	0.404	0.416	0.431	0.435	0.434	0.444
700	0.385	0.41	0.373	0.375	0.374	0.374	0.388	0.399	0.403	0.405	0.408		0.382	0.416	0.368	0.366	0.367	0.365	0.384	0.396	0.395	0.402	0.409		0.396	0.417	0.371	0.367	0.373	0.365	0.384	0.404	0.407	0.414	0.418		0.413	0.456	0.405	0.41	0.405	0.41	0.422	0.439	0.442	0.441	0.451
710	0.392	0.416	0.377	0.38	0.38	0.38	0.394	0.405	0.41	0.413	0.416		0.388	0.424	0.374	0.372	0.372	0.371	0.389	0.403	0.402	0.41	0.417		0.401	0.424	0.376	0.374	0.379	0.371	0.39	0.41	0.413	0.421	0.426		0.423	0.465	0.414	0.415	0.411	0.417	0.429	0.444	0.449	0.447	0.458
720	0.397	0.422	0.383	0.386	0.386	0.387	0.4	0.413	0.415	0.42	0.421		0.393	0.431	0.38	0.377	0.378	0.377	0.394	0.409	0.408	0.419	0.423		0.407	0.431	0.382	0.379	0.383	0.377	0.395	0.418	0.42	0.425	0.433		0.428	0.474	0.423	0.421	0.417	0.424	0.434	0.451	0.454	0.456	0.466
730	0.401	0.43	0.389	0.392	0.392	0.393	0.406	0.42	0.423	0.427	0.429		0.399	0.437	0.385	0.382	0.383	0.383	0.399	0.415	0.415	0.426	0.431		0.413	0.438	0.388	0.384	0.389	0.382	0.401	0.424	0.425	0.433	0.437		0.434	0.479	0.431	0.425	0.423	0.429	0.443	0.459	0.461	0.464	0.474
740	0.406	0.439	0.395	0.398	0.398	0.398	0.411	0.428	0.429	0.434	0.437		0.404	0.445	0.391	0.389	0.389	0.388	0.406	0.422	0.422	0.433	0.438		0.419	0.445	0.394	0.39	0.395	0.388	0.407	0.431	0.433	0.44	0.444		0.44	0.488	0.435	0.429	0.431	0.435	0.449	0.466	0.47	0.471	0.482
750	0.411	0.445	0.402	0.404	0.403	0.404	0.417	0.434	0.436	0.441	0.445		0.41	0.453	0.397	0.394	0.395	0.394	0.412	0.429	0.428	0.44	0.445		0.428	0.453	0.4	0.396	0.4	0.394	0.412	0.438	0.439	0.447	0.45		0.446	0.495	0.442	0.435	0.437	0.44	0.457	0.472	0.476	0.477	0.49
760	0.417	0.452	0.408	0.411	0.41	0.41	0.424	0.441	0.442	0.447	0.451		0.416	0.46	0.402	0.4	0.402	0.399	0.417	0.437	0.434	0.446	0.452		0.432	0.461	0.404	0.4	0.406	0.399	0.419	0.446	0.446	0.454	0.459		0.453	0.503	0.448	0.441	0.443	0.447	0.464	0.48	0.484	0.486	0.496
770	0.425	0.459	0.413	0.416	0.416	0.414	0.43	0.448	0.447	0.453	0.459		0.421	0.467	0.407	0.406	0.406	0.405	0.423	0.444	0.44	0.454	0.459		0.437	0.467	0.41	0.406	0.411	0.405	0.426	0.454	0.454	0.461	0.465		0.46	0.508	0.455	0.449	0.45	0.453	0.468	0.487	0.491	0.493	0.506
780	0.431	0.465	0.418	0.421	0.422	0.421	0.437	0.454	0.454	0.46	0.466		0.427	0.474	0.413	0.412	0.412	0.41	0.43	0.45	0.448	0.46	0.466		0.447	0.472	0.415	0.411	0.417	0.41	0.432	0.463	0.459	0.468	0.471		0.471	0.516	0.462	0.457	0.457	0.459	0.476	0.495	0.498	0.5	0.514
790	0.436	0.47	0.424	0.427	0.429	0.426	0.443	0.461	0.462	0.465	0.472		0.433	0.476	0.418	0.417	0.417	0.416	0.436	0.457	0.454	0.466	0.472		0.453	0.48	0.421	0.417	0.424	0.416	0.439	0.468	0.465	0.473	0.479		0.478	0.524	0.469	0.464	0.463	0.467	0.483	0.501	0.506	0.507	0.521
800	0.442	0.477	0.43	0.436	0.435	0.433	0.451	0.468	0.468	0.473	0.479		0.438	0.479	0.424	0.423	0.423	0.421	0.442	0.463	0.46	0.475	0.479		0.46	0.488	0.428	0.424	0.43	0.423	0.445	0.475	0.472	0.48	0.487		0.483	0.533	0.475	0.474	0.47	0.471	0.489	0.508	0.513	0.514	0.529
810	0.448	0.485	0.435	0.441	0.44	0.438	0.457	0.475	0.473	0.48	0.485		0.444	0.485	0.429	0.429	0.429	0.428	0.449	0.47	0.466	0.482	0.486		0.467	0.496	0.434	0.429	0.437	0.428	0.453	0.482	0.478	0.487	0.494		0.488	0.54	0.481	0.481	0.476	0.478	0.496	0.513	0.521	0.521	0.536
820	0.454	0.493	0.442	0.446	0.446	0.444	0.465	0.482	0.48	0.486	0.492		0.449	0.492	0.435	0.435	0.436	0.433	0.455	0.476	0.474	0.488	0.494		0.473	0.503	0.44	0.436	0.443	0.435	0.458	0.488	0.485	0.493	0.499		0.495	0.548	0.488	0.49	0.486	0.484	0.504	0.521	0.529	0.527	0.541
830	0.461	0.501	0.449	0.453	0.453	0.45	0.47	0.489	0.488	0.494	0.499		0.455	0.5	0.441	0.441	0.441	0.439	0.461	0.482	0.48	0.496	0.5		0.477	0.51	0.448	0.443	0.448	0.441	0.465	0.494	0.493	0.5	0.507		0.503	0.555	0.495	0.496	0.492	0.491	0.509	0.526	0.536	0.534	0.545
840	0.468	0.509	0.456	0.46	0.459	0.457	0.476	0.495	0.494	0.5	0.505		0.461	0.507	0.449	0.447	0.448	0.445	0.468	0.49	0.486	0.501	0.507		0.483	0.517	0.455	0.449	0.454	0.448	0.471	0.501	0.497	0.506	0.513		0.509	0.561	0.502	0.503	0.497	0.497	0.514	0.532	0.541	0.539	0.552
850	0.474	0.517	0.462	0.466	0.466	0.464	0.481	0.502	0.501	0.506	0.512		0.468	0.514	0.455	0.454	0.453	0.451	0.473	0.497	0.493	0.505	0.514		0.49	0.526	0.46	0.456	0.461	0.454	0.478	0.508	0.505	0.513	0.52		0.517	0.569	0.51	0.511	0.503	0.506	0.521	0.538	0.548	0.545	0.559
860	0.479	0.524	0.469	0.472	0.472	0.471	0.491	0.509	0.508	0.513	0.52		0.474	0.522	0.461	0.46	0.459	0.458	0.479	0.502	0.5	0.511	0.521		0.495	0.534	0.467	0.463	0.467	0.461	0.484	0.514	0.511	0.519	0.526		0.523	0.575	0.516	0.516	0.51	0.513	0.526	0.545	0.554	0.549	0.565
870	0.485	0.532	0.475	0.479	0.479	0.476	0.497	0.516	0.514	0.519	0.527		0.481	0.529	0.468	0.466	0.466	0.465	0.486	0.509	0.507	0.518	0.528		0.5	0.543	0.474	0.469	0.474	0.468	0.49	0.52	0.516	0.524	0.533		0.529	0.581	0.522	0.521	0.515	0.52	0.531	0.552	0.56	0.556	0.574
880	0.49	0.54	0.481	0.485	0.484	0.482	0.504	0.522	0.52	0.525	0.532		0.487	0.536	0.474	0.473	0.472	0.471	0.492	0.516	0.514	0.525	0.534		0.506	0.55	0.482	0.475	0.482	0.475	0.497	0.526	0.523	0.531	0.541		0.536	0.587	0.528	0.525	0.522	0.528	0.538	0.562	0.565	0.562	0.58
890	0.496	0.546	0.488	0.493	0.491	0.489	0.51	0.529	0.527	0.531	0.539		0.494	0.543	0.48	0.478	0.479	0.478	0.499	0.522	0.52	0.532	0.539		0.513	0.558	0.489	0.482	0.488	0.482	0.503	0.531	0.529	0.537	0.547		0.542	0.594	0.534	0.531	0.529	0.533	0.542	0.57	0.572	0.568	0.584
900	0.507	0.554	0.494	0.5	0.498	0.496	0.517	0.536	0.534	0.537	0.545		0.5	0.55	0.487	0.485	0.485	0.483	0.505	0.528	0.526	0.538	0.545		0.52	0.565	0.495	0.489	0.495	0.488	0.509	0.536	0.535	0.543	0.554		0.547	0.6	0.541	0.537	0.535	0.541	0.547	0.575	0.577	0.573	0.588
910	0.513	0.561	0.501	0.507	0.503	0.503	0.522	0.541	0.539	0.543	0.55		0.507	0.557	0.493	0.491	0.491	0.489	0.511	0.534	0.532	0.544	0.551		0.528	0.571	0.503	0.495	0.501	0.495	0.515	0.542	0.542	0.55	0.56		0.555	0.607	0.547	0.543	0.54	0.546	0.553	0.58	0.582	0.579	0.594
920	0.52	0.568	0.508	0.513	0.509	0.509	0.529	0.547	0.546	0.549	0.556		0.514	0.563	0.5	0.497	0.498	0.496	0.517	0.541	0.538	0.551	0.558		0.534	0.578	0.509	0.503	0.508	0.501	0.522	0.548	0.548	0.555	0.567		0.566	0.613	0.554	0.549	0.546	0.554	0.56	0.586	0.587	0.584	0.599
930	0.528	0.575	0.514	0.518	0.515	0.515	0.535	0.552	0.552	0.555	0.562		0.521	0.57	0.506	0.503	0.504	0.502	0.523	0.546	0.544	0.555	0.564		0.54	0.584	0.515	0.508	0.515	0.508	0.529	0.554	0.554	0.561	0.571		0.567	0.619	0.559	0.555	0.552	0.558	0.566	0.592	0.592	0.59	0.604
940	0.535	0.582	0.521	0.525	0.522	0.522	0.54	0.558	0.557	0.56	0.567		0.529	0.576	0.512	0.509	0.511	0.508	0.529	0.552	0.55	0.561	0.571		0.55	0.592	0.521	0.515	0.521	0.514	0.534	0.561	0.56	0.567	0.578		0.586	0.628	0.565	0.561	0.558	0.564	0.573	0.598	0.598	0.6	0.607
950	0.541	0.588	0.527	0.53	0.528	0.529	0.546	0.564	0.564	0.566	0.573		0.535	0.583	0.518	0.515	0.518	0.515	0.534	0.558	0.555	0.565	0.575		0.556	0.598	0.528	0.522	0.527	0.521	0.54	0.566	0.564	0.572	0.583		0.59	0.637	0.571	0.567	0.564	0.569	0.578	0.605	0.605	0.606	0.612
960	0.549	0.595	0.532	0.537	0.534	0.535	0.552	0.569	0.569	0.571	0.578		0.541	0.589	0.524	0.521	0.524	0.52	0.54	0.563	0.561	0.57	0.58		0.563	0.605	0.533	0.529	0.534	0.527	0.546	0.573	0.57	0.578	0.589		0.594	0.648	0.578	0.573	0.57	0.573	0.583	0.608	0.61	0.614	0.616
970	0.555	0.6	0.539	0.543	0.54	0.541	0.558	0.576	0.575	0.577	0.584		0.546	0.596	0.53	0.526	0.53	0.527	0.546	0.567	0.567	0.576	0.585		0.569	0.612	0.541	0.534	0.539	0.533	0.551	0.578	0.575	0.583	0.593		0.6	0.654	0.583	0.579	0.576	0.578	0.588	0.611	0.611	0.619	0.619
980	0.562	0.608	0.545	0.549	0.546	0.546	0.564	0.58	0.579	0.583	0.589		0.551	0.602	0.537	0.533	0.536	0.533	0.551	0.573	0.572	0.582	0.591		0.577	0.619	0.547	0.539	0.545	0.54	0.556	0.584	0.58	0.589	0.598		0.605	0.659	0.588	0.583	0.581	0.584	0.594	0.615	0.617	0.622	0.624
990	0.567	0.614	0.551	0.554	0.552	0.552	0.569	0.585	0.584	0.588	0.595		0.557	0.608	0.542	0.538	0.543	0.539	0.556	0.579	0.578	0.586	0.595		0.584	0.626	0.554	0.545	0.55	0.544	0.562	0.589	0.585	0.593	0.604		0.612	0.666	0.594	0.587	0.587	0.589	0.599	0.62	0.622	0.627	0.63
1000	0.574	0.62	0.556	0.559	0.558	0.558	0.575	0.591	0.589	0.594	0.6		0.564	0.614	0.548	0.544	0.548	0.545	0.563	0.583	0.582	0.59	0.598		0.593	0.632	0.56	0.552	0.556	0.549	0.568	0.593	0.59	0.598	0.608		0.617	0.671	0.6	0.593	0.594	0.594	0.604	0.624	0.627	0.633	0.634
1010	0.577	0.625	0.562	0.565	0.564	0.563	0.58	0.595	0.594	0.598	0.605		0.569	0.62	0.554	0.549	0.553	0.55	0.567	0.588	0.588	0.596	0.605		0.599	0.639	0.564	0.557	0.561	0.554	0.574	0.598	0.595	0.601	0.614		0.622	0.676	0.606	0.598	0.6	0.599	0.61	0.628	0.63	0.636	0.637
1020	0.583	0.632	0.568	0.57	0.569	0.568	0.586	0.6	0.599	0.603	0.609		0.576	0.624	0.56	0.555	0.56	0.557	0.571	0.593	0.592	0.6	0.611		0.606	0.645	0.57	0.563	0.567	0.561	0.58	0.604	0.6	0.608	0.62		0.628	0.682	0.611	0.603	0.604	0.603	0.614	0.633	0.637	0.64	0.642
1030	0.592	0.636	0.573	0.575	0.575	0.574	0.591	0.604	0.603	0.608	0.615		0.583	0.629	0.565	0.561	0.566	0.561	0.576	0.598	0.597	0.605	0.615		0.612	0.65	0.576	0.568	0.574	0.567	0.586	0.608	0.604	0.613	0.625		0.635	0.686	0.615	0.609	0.609	0.609	0.617	0.638	0.641	0.646	0.648
1040	0.598	0.641	0.578	0.58	0.579	0.578	0.595	0.607	0.608	0.611	0.619		0.588	0.635	0.57	0.566	0.571	0.566	0.581	0.603	0.602	0.61	0.619		0.619	0.656	0.581	0.573	0.579	0.572	0.591	0.614	0.609	0.617	0.629		0.639	0.694	0.621	0.614	0.612	0.614	0.623	0.641	0.644	0.65	0.65
1050	0.605	0.65	0.583	0.585	0.585	0.583	0.6	0.611	0.613	0.617	0.623		0.594	0.637	0.574	0.57	0.574	0.569	0.585	0.607	0.606	0.614	0.625		0.624	0.661	0.586	0.579	0.584	0.578	0.596	0.618	0.613	0.621	0.635		0.641	0.698	0.623	0.618	0.617	0.619	0.627	0.646	0.648	0.653	0.656
1060	0.614	0.654	0.589	0.59	0.589	0.588	0.604	0.616	0.617	0.62	0.626		0.602	0.645	0.58	0.575	0.58	0.574	0.59	0.611	0.611	0.618	0.629		0.628	0.669	0.59	0.584	0.589	0.582	0.601	0.622	0.617	0.626	0.641		0.648	0.703	0.628	0.626	0.624	0.625	0.632	0.652	0.654	0.658	0.663
1070	0.618	0.661	0.593	0.594	0.593	0.593	0.607	0.62	0.621	0.624	0.631		0.607	0.652	0.585	0.579	0.584	0.579	0.595	0.616	0.616	0.624	0.635		0.635	0.672	0.597	0.59	0.594	0.588	0.607	0.627	0.622	0.63	0.643		0.65	0.71	0.634	0.629	0.628	0.629	0.635	0.657	0.658	0.664	0.667
1080	0.625	0.669	0.6	0.6	0.597	0.597	0.612	0.624	0.626	0.63	0.635		0.614	0.657	0.589	0.584	0.589	0.584	0.599	0.62	0.619	0.628	0.639		0.638	0.678	0.602	0.594	0.599	0.592	0.613	0.632	0.626	0.635	0.649		0.653	0.716	0.639	0.633	0.632	0.633	0.642	0.659	0.662	0.668	0.67
1090	0.632	0.672	0.604	0.604	0.602	0.601	0.617	0.628	0.63	0.634	0.64		0.624	0.665	0.594	0.589	0.594	0.589	0.604	0.625	0.623	0.632	0.644		0.643	0.686	0.608	0.6	0.604	0.597	0.617	0.636	0.63	0.64	0.653		0.658	0.718	0.643	0.639	0.634	0.638	0.645	0.662	0.665	0.67	0.674
1100	0.638	0.68	0.61	0.609	0.607	0.606	0.62	0.632	0.634	0.638	0.645		0.627	0.673	0.599	0.593	0.598	0.593	0.609	0.629	0.628	0.637	0.648		0.651	0.689	0.615	0.606	0.61	0.603	0.623	0.641	0.637	0.644	0.656		0.661	0.725	0.648	0.646	0.642	0.644	0.65	0.67	0.671	0.674	0.678
1110	0.645	0.689	0.613	0.612	0.609	0.61	0.625	0.637	0.639	0.644	0.65		0.634	0.678	0.603	0.599	0.604	0.599	0.612	0.633	0.632	0.64	0.652		0.655	0.696	0.619	0.611	0.614	0.608	0.628	0.645	0.642	0.649	0.661		0.665	0.731	0.653	0.649	0.645	0.647	0.656	0.675	0.676	0.68	0.685
1120	0.651	0.694	0.618	0.617	0.615	0.616	0.628	0.64	0.643	0.646	0.654		0.642	0.685	0.609	0.602	0.607	0.602	0.617	0.638	0.636	0.644	0.657		0.658	0.705	0.624	0.617	0.621	0.614	0.632	0.649	0.646	0.652	0.665		0.672	0.735	0.656	0.653	0.648	0.65	0.661	0.678	0.678	0.683	0.688
1130	0.657	0.7	0.625	0.622	0.619	0.618	0.633	0.646	0.648	0.65	0.659		0.647	0.694	0.612	0.608	0.612	0.607	0.621	0.642	0.641	0.649	0.662		0.666	0.709	0.63	0.622	0.625	0.619	0.638	0.655	0.651	0.657	0.668		0.674	0.737	0.66	0.659	0.654	0.657	0.665	0.681	0.681	0.686	0.688
1140	0.662	0.708	0.628	0.627	0.622	0.624	0.641	0.648	0.653	0.655	0.665		0.652	0.699	0.617	0.614	0.617	0.612	0.625	0.647	0.645	0.654	0.664		0.673	0.715	0.633	0.627	0.631	0.624	0.644	0.658	0.656	0.662	0.672		0.676	0.742	0.667	0.663	0.66	0.661	0.668	0.687	0.684	0.689	0.692
1150	0.667	0.714	0.634	0.633	0.63	0.632	0.645	0.653	0.655	0.659	0.668		0.659	0.705	0.625	0.618	0.621	0.616	0.631	0.651	0.648	0.657	0.67		0.677	0.723	0.639	0.632	0.636	0.63	0.648	0.663	0.66	0.667	0.676		0.682	0.749	0.671	0.667	0.664	0.665	0.672	0.693	0.69	0.694	0.698
1160	0.676	0.719	0.643	0.638	0.634	0.634	0.649	0.658	0.658	0.662	0.672		0.664	0.713	0.628	0.625	0.628	0.624	0.635	0.655	0.653	0.661	0.675		0.683	0.727	0.644	0.635	0.641	0.635	0.653	0.669	0.664	0.672	0.682		0.688	0.752	0.675	0.67	0.669	0.668	0.677	0.699	0.694	0.7	0.703
1170	0.679	0.727	0.645	0.643	0.639	0.642	0.658	0.663	0.662	0.668	0.678		0.67	0.721	0.634	0.632	0.633	0.629	0.64	0.658	0.657	0.666	0.68		0.692	0.733	0.648	0.642	0.646	0.639	0.657	0.674	0.669	0.676	0.685		0.688	0.754	0.677	0.675	0.674	0.675	0.682	0.701	0.698	0.705	0.707
1180	0.685	0.734	0.651	0.651	0.646	0.65	0.663	0.667	0.666	0.672	0.682		0.676	0.724	0.642	0.635	0.638	0.633	0.648	0.664	0.661	0.669	0.683		0.696	0.741	0.654	0.646	0.65	0.644	0.661	0.678	0.674	0.681	0.688		0.688	0.758	0.684	0.68	0.678	0.679	0.685	0.704	0.702	0.707	0.709
1190	0.693	0.738	0.66	0.657	0.653	0.653	0.668	0.675	0.669	0.675	0.686		0.685	0.731	0.645	0.642	0.646	0.641	0.653	0.668	0.666	0.673	0.688		0.7	0.747	0.657	0.651	0.655	0.649	0.665	0.681	0.677	0.684	0.693		0.692	0.765	0.689	0.683	0.681	0.681	0.69	0.71	0.705	0.71	0.713
1200	0.697	0.743	0.659	0.66	0.656	0.659	0.675	0.679	0.674	0.679	0.688		0.691	0.74	0.652	0.65	0.652	0.647	0.657	0.671	0.672	0.678	0.693		0.709	0.75	0.662	0.657	0.661	0.652	0.671	0.687	0.68	0.687	0.699		0.697	0.77	0.692	0.686	0.683	0.684	0.698	0.715	0.711	0.715	0.72
1210	0.701	0.752	0.663	0.668	0.664	0.667	0.681	0.684	0.678	0.683	0.693		0.696	0.744	0.659	0.652	0.655	0.652	0.665	0.674	0.676	0.682	0.698		0.713	0.756	0.67	0.662	0.666	0.659	0.676	0.692	0.685	0.692	0.703		0.7	0.773	0.695	0.692	0.69	0.69	0.703	0.719	0.717	0.721	0.725
1220	0.708	0.757	0.67	0.675	0.671	0.671	0.684	0.691	0.681	0.687	0.698		0.705	0.749	0.662	0.66	0.664	0.66	0.671	0.679	0.679	0.685	0.701		0.715	0.764	0.672	0.665	0.669	0.661	0.679	0.695	0.689	0.697	0.706		0.698	0.774	0.698	0.698	0.694	0.695	0.708	0.72	0.719	0.724	0.727
1230	0.716	0.761	0.676	0.677	0.674	0.675	0.692	0.695	0.684	0.691	0.702		0.708	0.756	0.667	0.667	0.672	0.667	0.675	0.682	0.685	0.689	0.705		0.722	0.769	0.677	0.671	0.675	0.666	0.683	0.7	0.692	0.699	0.708		0.697	0.779	0.704	0.702	0.698	0.698	0.71	0.725	0.72	0.727	0.73
1240	0.719	0.768	0.681	0.683	0.68	0.683	0.698	0.7	0.688	0.695	0.706		0.715	0.762	0.677	0.67	0.674	0.671	0.682	0.688	0.689	0.693	0.71		0.729	0.774	0.684	0.676	0.679	0.672	0.69	0.705	0.696	0.704	0.713		0.701	0.785	0.709	0.704	0.701	0.703	0.715	0.732	0.726	0.732	0.734
1250	0.722	0.775	0.688	0.691	0.688	0.688	0.7	0.706	0.691	0.699	0.712		0.722	0.764	0.679	0.675	0.681	0.677	0.689	0.691	0.691	0.696	0.714		0.73	0.78	0.686	0.679	0.683	0.676	0.692	0.709	0.701	0.708	0.72		0.705	0.786	0.71	0.708	0.704	0.709	0.722	0.734	0.73	0.74	0.742
1260	0.73	0.776	0.694	0.693	0.69	0.691	0.706	0.711	0.694	0.702	0.717		0.728	0.769	0.685	0.683	0.689	0.685	0.691	0.693	0.695	0.7	0.717		0.734	0.788	0.691	0.683	0.69	0.679	0.698	0.713	0.705	0.712	0.724		0.709	0.787	0.714	0.716	0.711	0.714	0.725	0.738	0.738	0.746	0.743
1270	0.735	0.781	0.697	0.7	0.697	0.699	0.714	0.714	0.699	0.706	0.72		0.732	0.775	0.693	0.685	0.691	0.687	0.696	0.699	0.7	0.702	0.72		0.741	0.791	0.698	0.689	0.692	0.683	0.702	0.716	0.709	0.717	0.726		0.709	0.79	0.723	0.72	0.715	0.716	0.728	0.745	0.74	0.747	0.747
1280	0.741	0.788	0.704	0.708	0.705	0.704	0.716	0.721	0.704	0.71	0.723		0.738	0.779	0.696	0.691	0.698	0.693	0.703	0.702	0.704	0.708	0.726		0.748	0.795	0.7	0.692	0.696	0.688	0.705	0.722	0.711	0.719	0.728		0.709	0.794	0.727	0.721	0.717	0.717	0.731	0.75	0.744	0.75	0.753
1290	0.746	0.793	0.712	0.709	0.706	0.706	0.723	0.726	0.706	0.715	0.729		0.746	0.783	0.701	0.7	0.705	0.701	0.706	0.706	0.707	0.711	0.731		0.752	0.8	0.706	0.696	0.705	0.692	0.713	0.726	0.716	0.722	0.734		0.715	0.798	0.727	0.723	0.719	0.723	0.735	0.753	0.751	0.759	0.755
1300	0.754	0.796	0.713	0.714	0.712	0.713	0.728	0.727	0.709	0.718	0.734		0.749	0.788	0.709	0.702	0.707	0.702	0.713	0.713	0.71	0.716	0.734		0.756	0.807	0.714	0.7	0.707	0.697	0.716	0.731	0.721	0.727	0.738		0.72	0.799	0.729	0.729	0.725	0.729	0.739	0.755	0.755	0.764	0.758
1310	0.756	0.801	0.719	0.723	0.721	0.72	0.73	0.734	0.714	0.722	0.737		0.752	0.794	0.712	0.707	0.713	0.707	0.721	0.715	0.715	0.717	0.737		0.76	0.81	0.717	0.706	0.711	0.703	0.719	0.734	0.725	0.731	0.741		0.721	0.801	0.733	0.733	0.728	0.732	0.742	0.759	0.758	0.766	0.761
1320	0.76	0.808	0.728	0.723	0.721	0.721	0.737	0.739	0.717	0.727	0.74		0.759	0.798	0.716	0.716	0.722	0.716	0.722	0.719	0.72	0.723	0.741		0.767	0.814	0.721	0.708	0.719	0.705	0.726	0.739	0.729	0.734	0.744		0.72	0.801	0.741	0.735	0.728	0.734	0.746	0.766	0.76	0.771	0.769
1330	0.766	0.811	0.729	0.727	0.725	0.727	0.744	0.742	0.721	0.731	0.743		0.764	0.801	0.723	0.717	0.723	0.716	0.728	0.724	0.722	0.727	0.746		0.768	0.819	0.728	0.714	0.724	0.71	0.73	0.743	0.732	0.736	0.749		0.714	0.808	0.745	0.738	0.734	0.738	0.752	0.767	0.762	0.776	0.771
1340	0.771	0.815	0.734	0.734	0.734	0.735	0.744	0.746	0.724	0.734	0.749		0.767	0.805	0.73	0.722	0.728	0.721	0.735	0.728	0.726	0.73	0.749		0.774	0.824	0.734	0.719	0.726	0.717	0.733	0.747	0.737	0.739	0.756		0.708	0.812	0.746	0.74	0.741	0.744	0.755	0.769	0.768	0.781	0.771
1350	0.774	0.819	0.74	0.739	0.735	0.736	0.749	0.751	0.729	0.737	0.752		0.77	0.812	0.732	0.73	0.737	0.73	0.737	0.731	0.729	0.733	0.752		0.778	0.83	0.736	0.723	0.732	0.719	0.739	0.75	0.741	0.746	0.758		0.712	0.815	0.749	0.747	0.746	0.748	0.757	0.774	0.768	0.783	0.775
1360	0.778	0.825	0.745	0.741	0.738	0.742	0.756	0.753	0.734	0.741	0.756		0.777	0.815	0.737	0.732	0.738	0.731	0.741	0.733	0.734	0.737	0.755		0.785	0.833	0.74	0.727	0.739	0.723	0.745	0.754	0.745	0.749	0.762		0.713	0.817	0.756	0.749	0.745	0.75	0.76	0.781	0.77	0.783	0.781
1370	0.784	0.828	0.747	0.747	0.745	0.75	0.756	0.759	0.736	0.746	0.758		0.781	0.819	0.746	0.735	0.741	0.735	0.749	0.737	0.738	0.742	0.762		0.79	0.837	0.748	0.733	0.741	0.731	0.748	0.76	0.748	0.753	0.77		0.712	0.815	0.761	0.751	0.748	0.753	0.769	0.784	0.775	0.784	0.785
1380	0.789	0.831	0.753	0.754	0.751	0.751	0.76	0.765	0.738	0.75	0.766		0.784	0.822	0.748	0.742	0.749	0.743	0.752	0.743	0.741	0.745	0.764		0.792	0.843	0.752	0.737	0.745	0.734	0.752	0.764	0.751	0.756	0.772		0.71	0.816	0.763	0.753	0.749	0.755	0.774	0.786	0.783	0.789	0.787
1390	0.792	0.835	0.762	0.756	0.752	0.754	0.767	0.767	0.742	0.754	0.77		0.786	0.828	0.751	0.748	0.752	0.746	0.755	0.746	0.745	0.749	0.767		0.793	0.847	0.753	0.738	0.754	0.737	0.758	0.765	0.758	0.763	0.775		0.704	0.824	0.763	0.761	0.755	0.762	0.776	0.788	0.785	0.792	0.787
1400	0.795	0.842	0.763	0.761	0.758	0.761	0.769	0.771	0.747	0.757	0.773		0.791	0.831	0.758	0.751	0.754	0.749	0.76	0.75	0.751	0.751	0.774		0.799	0.85	0.757	0.741	0.756	0.741	0.762	0.77	0.76	0.767	0.783		0.704	0.826	0.763	0.763	0.759	0.764	0.777	0.79	0.787	0.792	0.788
1410	0.801	0.845	0.766	0.768	0.766	0.765	0.771	0.776	0.748	0.763	0.778		0.798	0.834	0.765	0.757	0.76	0.755	0.766	0.755	0.755	0.758	0.779		0.805	0.853	0.765	0.746	0.76	0.749	0.765	0.776	0.763	0.77	0.788		0.706	0.828	0.768	0.766	0.761	0.766	0.777	0.796	0.789	0.793	0.792
1420	0.807	0.848	0.772	0.772	0.767	0.767	0.777	0.781	0.753	0.768	0.785		0.8	0.837	0.766	0.766	0.767	0.76	0.768	0.76	0.758	0.765	0.782		0.808	0.857	0.769	0.751	0.764	0.751	0.767	0.779	0.772	0.774	0.789		0.708	0.826	0.774	0.766	0.761	0.767	0.78	0.8	0.793	0.796	0.797
1430	0.81	0.851	0.779	0.774	0.771	0.772	0.783	0.783	0.76	0.77	0.788		0.802	0.841	0.771	0.769	0.768	0.762	0.77	0.763	0.762	0.767	0.787		0.81	0.863	0.771	0.754	0.772	0.753	0.773	0.782	0.776	0.781	0.794		0.707	0.823	0.777	0.769	0.764	0.77	0.786	0.802	0.799	0.803	0.8
1440	0.812	0.857	0.78	0.779	0.776	0.78	0.783	0.785	0.762	0.774	0.792		0.805	0.848	0.778	0.772	0.773	0.768	0.775	0.766	0.769	0.772	0.795		0.81	0.866	0.774	0.757	0.774	0.757	0.777	0.786	0.779	0.783	0.801		0.704	0.821	0.778	0.773	0.767	0.776	0.788	0.803	0.801	0.806	0.799
1450	0.814	0.863	0.784	0.787	0.783	0.781	0.787	0.79	0.767	0.78	0.8		0.812	0.851	0.782	0.778	0.78	0.775	0.78	0.771	0.77	0.78	0.798		0.815	0.87	0.779	0.765	0.776	0.762	0.779	0.794	0.785	0.786	0.806		0.699	0.828	0.778	0.777	0.775	0.78	0.79	0.803	0.803	0.807	0.798
1460	0.822	0.865	0.792	0.79	0.783	0.784	0.795	0.795	0.774	0.784	0.805		0.816	0.854	0.784	0.786	0.785	0.778	0.782	0.778	0.773	0.782	0.803		0.82	0.872	0.786	0.77	0.779	0.766	0.783	0.795	0.791	0.793	0.808		0.694	0.83	0.782	0.778	0.776	0.78	0.79	0.807	0.803	0.806	0.796
1470	0.826	0.869	0.797	0.791	0.786	0.789	0.798	0.795	0.778	0.786	0.808		0.818	0.858	0.788	0.789	0.787	0.78	0.785	0.779	0.778	0.786	0.806		0.823	0.874	0.787	0.773	0.785	0.768	0.791	0.798	0.793	0.798	0.81		0.69	0.833	0.788	0.779	0.775	0.781	0.792	0.811	0.804	0.806	0.799
1480	0.826	0.872	0.798	0.796	0.792	0.797	0.8	0.799	0.781	0.791	0.813		0.819	0.862	0.794	0.791	0.791	0.785	0.791	0.783	0.785	0.792	0.814		0.825	0.88	0.789	0.776	0.788	0.771	0.794	0.805	0.798	0.8	0.813		0.692	0.831	0.79	0.778	0.774	0.784	0.797	0.814	0.809	0.811	0.802
1490	0.828	0.876	0.802	0.804	0.798	0.797	0.804	0.804	0.787	0.799	0.819		0.823	0.869	0.8	0.796	0.798	0.791	0.797	0.791	0.787	0.798	0.818		0.824	0.884	0.793	0.779	0.791	0.777	0.798	0.809	0.804	0.804	0.819		0.695	0.827	0.787	0.782	0.779	0.788	0.802	0.814	0.813	0.816	0.805
1500	0.831	0.881	0.808	0.807	0.798	0.8	0.811	0.81	0.794	0.801	0.825		0.828	0.872	0.802	0.803	0.804	0.795	0.799	0.794	0.791	0.801	0.82		0.828	0.886	0.8	0.787	0.793	0.783	0.802	0.812	0.81	0.811	0.821		0.694	0.824	0.785	0.786	0.784	0.792	0.803	0.816	0.815	0.819	0.805
1510	0.838	0.884	0.815	0.807	0.802	0.805	0.814	0.813	0.796	0.804	0.828		0.832	0.875	0.805	0.807	0.805	0.797	0.802	0.798	0.798	0.805	0.823		0.834	0.888	0.803	0.789	0.796	0.784	0.81	0.816	0.812	0.816	0.824		0.692	0.827	0.787	0.788	0.787	0.794	0.804	0.818	0.817	0.821	0.802
1520	0.844	0.887	0.816	0.812	0.808	0.812	0.816	0.815	0.799	0.811	0.829		0.834	0.878	0.808	0.809	0.808	0.8	0.805	0.803	0.804	0.812	0.825		0.837	0.889	0.805	0.793	0.804	0.788	0.813	0.823	0.815	0.82	0.828		0.685	0.833	0.792	0.789	0.788	0.794	0.802	0.821	0.817	0.82	0.8
1530	0.851	0.888	0.819	0.818	0.814	0.815	0.819	0.818	0.805	0.817	0.833		0.834	0.882	0.815	0.811	0.812	0.805	0.812	0.81	0.806	0.816	0.832		0.837	0.896	0.809	0.796	0.807	0.791	0.815	0.829	0.821	0.823	0.833		0.679	0.833	0.795	0.79	0.788	0.793	0.805	0.826	0.818	0.82	0.804
1540	0.857	0.889	0.823	0.823	0.815	0.817	0.823	0.825	0.812	0.82	0.839		0.838	0.886	0.819	0.818	0.82	0.812	0.816	0.814	0.81	0.819	0.834		0.836	0.9	0.813	0.802	0.809	0.798	0.819	0.832	0.826	0.826	0.841		0.674	0.833	0.797	0.789	0.788	0.797	0.809	0.829	0.821	0.823	0.808
1550	0.861	0.888	0.831	0.824	0.817	0.821	0.83	0.828	0.814	0.823	0.841		0.842	0.888	0.82	0.824	0.821	0.813	0.818	0.817	0.816	0.822	0.836		0.838	0.903	0.819	0.808	0.812	0.801	0.823	0.834	0.828	0.832	0.844		0.671	0.829	0.795	0.796	0.792	0.8	0.813	0.83	0.826	0.828	0.812
1560	0.863	0.886	0.834	0.826	0.821	0.828	0.831	0.829	0.817	0.83	0.843		0.848	0.887	0.823	0.826	0.822	0.814	0.82	0.82	0.823	0.828	0.839		0.843	0.907	0.822	0.809	0.816	0.803	0.828	0.838	0.831	0.834	0.846		0.671	0.829	0.794	0.8	0.795	0.804	0.815	0.828	0.828	0.831	0.812
1570	0.864	0.885	0.835	0.831	0.828	0.833	0.833	0.832	0.821	0.835	0.846		0.853	0.889	0.828	0.828	0.827	0.819	0.824	0.827	0.825	0.833	0.844		0.848	0.911	0.826	0.813	0.823	0.807	0.83	0.845	0.835	0.837	0.848		0.668	0.833	0.797	0.802	0.799	0.805	0.814	0.828	0.829	0.833	0.811
1580	0.864	0.885	0.839	0.837	0.832	0.834	0.837	0.838	0.828	0.84	0.852		0.857	0.887	0.834	0.831	0.832	0.825	0.831	0.833	0.828	0.835	0.85		0.852	0.913	0.828	0.816	0.825	0.811	0.831	0.847	0.841	0.838	0.85		0.664	0.836	0.804	0.802	0.8	0.805	0.812	0.833	0.828	0.831	0.805
1590	0.863	0.884	0.843	0.841	0.833	0.837	0.843	0.843	0.832	0.842	0.856		0.86	0.886	0.837	0.836	0.837	0.829	0.834	0.834	0.833	0.838	0.852		0.857	0.913	0.833	0.821	0.828	0.816	0.835	0.85	0.844	0.843	0.855		0.662	0.835	0.806	0.797	0.797	0.801	0.814	0.836	0.825	0.828	0.802
1600	0.862	0.883	0.849	0.842	0.837	0.842	0.847	0.844	0.835	0.846	0.858		0.861	0.885	0.838	0.84	0.838	0.83	0.835	0.838	0.838	0.842	0.853		0.858	0.912	0.838	0.826	0.831	0.82	0.839	0.852	0.846	0.847	0.858		0.659	0.833	0.807	0.795	0.795	0.804	0.818	0.838	0.827	0.831	0.806
1610	0.861	0.881	0.851	0.845	0.842	0.848	0.848	0.847	0.839	0.853	0.86		0.86	0.884	0.843	0.842	0.841	0.833	0.838	0.842	0.843	0.849	0.855		0.859	0.911	0.84	0.828	0.836	0.823	0.845	0.854	0.848	0.85	0.86		0.657	0.832	0.803	0.801	0.801	0.809	0.822	0.838	0.832	0.834	0.809
1620	0.86	0.88	0.853	0.849	0.847	0.851	0.851	0.85	0.843	0.857	0.862		0.86	0.884	0.848	0.844	0.846	0.838	0.842	0.848	0.845	0.851	0.859		0.859	0.909	0.844	0.832	0.841	0.825	0.847	0.859	0.853	0.851	0.861		0.654	0.829	0.799	0.804	0.802	0.812	0.823	0.837	0.834	0.838	0.81
1630	0.86	0.879	0.857	0.855	0.851	0.853	0.855	0.856	0.848	0.861	0.867		0.858	0.883	0.852	0.849	0.851	0.843	0.848	0.85	0.848	0.854	0.864		0.858	0.907	0.845	0.834	0.844	0.829	0.849	0.863	0.859	0.853	0.862		0.649	0.826	0.798	0.807	0.805	0.813	0.823	0.834	0.835	0.84	0.808
1640	0.859	0.878	0.863	0.858	0.853	0.857	0.861	0.861	0.852	0.864	0.872		0.858	0.883	0.854	0.853	0.855	0.847	0.851	0.853	0.852	0.856	0.867		0.857	0.908	0.85	0.84	0.847	0.834	0.851	0.864	0.861	0.856	0.866		0.645	0.823	0.804	0.805	0.805	0.812	0.821	0.836	0.835	0.84	0.805
1650	0.859	0.878	0.868	0.859	0.856	0.861	0.865	0.862	0.855	0.868	0.874		0.856	0.883	0.856	0.859	0.857	0.848	0.853	0.856	0.857	0.86	0.868		0.857	0.906	0.855	0.844	0.849	0.838	0.857	0.866	0.863	0.862	0.87		0.643	0.817	0.807	0.801	0.801	0.807	0.817	0.84	0.832	0.836	0.799
1660	0.859	0.877	0.871	0.863	0.862	0.867	0.867	0.864	0.858	0.872	0.876		0.857	0.881	0.859	0.86	0.86	0.851	0.856	0.861	0.861	0.866	0.87		0.856	0.905	0.858	0.847	0.853	0.84	0.863	0.867	0.865	0.864	0.871		0.635	0.812	0.808	0.797	0.797	0.805	0.821	0.844	0.828	0.832	0.795
1670	0.86	0.876	0.873	0.867	0.867	0.869	0.869	0.868	0.861	0.877	0.877		0.855	0.88	0.864	0.862	0.863	0.855	0.861	0.865	0.863	0.868	0.872		0.855	0.904	0.861	0.85	0.858	0.842	0.864	0.873	0.868	0.867	0.874		0.629	0.808	0.807	0.798	0.798	0.812	0.824	0.845	0.831	0.834	0.795
1680	0.86	0.876	0.875	0.874	0.87	0.871	0.873	0.873	0.866	0.879	0.881		0.856	0.88	0.868	0.866	0.869	0.861	0.865	0.869	0.867	0.87	0.876		0.854	0.904	0.862	0.851	0.862	0.846	0.867	0.877	0.873	0.868	0.875		0.621	0.803	0.802	0.802	0.802	0.815	0.827	0.845	0.835	0.838	0.799
1690	0.86	0.875	0.88	0.876	0.872	0.874	0.879	0.877	0.869	0.881	0.887		0.855	0.88	0.872	0.872	0.873	0.865	0.869	0.871	0.87	0.872	0.881		0.852	0.904	0.866	0.858	0.865	0.852	0.868	0.88	0.878	0.87	0.875		0.614	0.797	0.796	0.804	0.804	0.818	0.828	0.842	0.838	0.841	0.799
1700	0.86	0.874	0.886	0.877	0.874	0.879	0.882	0.878	0.872	0.884	0.89		0.854	0.878	0.873	0.875	0.874	0.866	0.871	0.874	0.874	0.875	0.884		0.85	0.902	0.871	0.862	0.866	0.855	0.873	0.882	0.879	0.876	0.879		0.606	0.795	0.795	0.805	0.805	0.816	0.828	0.839	0.84	0.841	0.798
1710	0.859	0.874	0.888	0.88	0.878	0.884	0.884	0.881	0.874	0.888	0.892		0.854	0.878	0.876	0.877	0.877	0.868	0.873	0.877	0.878	0.88	0.884		0.849	0.902	0.876	0.865	0.869	0.857	0.877	0.883	0.881	0.881	0.883		0.599	0.788	0.8	0.803	0.803	0.812	0.823	0.839	0.84	0.842	0.797
1720	0.859	0.873	0.892	0.884	0.884	0.887	0.886	0.884	0.877	0.891	0.892		0.853	0.877	0.879	0.88	0.88	0.872	0.877	0.88	0.88	0.882	0.885		0.848	0.901	0.88	0.868	0.875	0.86	0.88	0.886	0.883	0.883	0.886		0.593	0.784	0.801	0.798	0.799	0.805	0.82	0.843	0.838	0.839	0.791
1730	0.859	0.872	0.894	0.888	0.887	0.89	0.89	0.888	0.884	0.894	0.894		0.853	0.877	0.886	0.882	0.886	0.879	0.883	0.885	0.882	0.886	0.888		0.847	0.901	0.883	0.869	0.879	0.862	0.883	0.89	0.886	0.885	0.886		0.585	0.779	0.801	0.793	0.794	0.803	0.822	0.845	0.832	0.834	0.783
1740	0.86	0.872	0.895	0.893	0.889	0.893	0.894	0.892	0.886	0.898	0.899		0.852	0.877	0.888	0.888	0.891	0.881	0.885	0.888	0.884	0.888	0.894		0.845	0.902	0.883	0.873	0.882	0.868	0.885	0.894	0.891	0.885	0.886		0.58	0.774	0.8	0.793	0.795	0.808	0.826	0.846	0.829	0.83	0.777
1750	0.858	0.871	0.894	0.895	0.891	0.895	0.898	0.893	0.888	0.898	0.903		0.851	0.876	0.892	0.892	0.892	0.883	0.887	0.888	0.888	0.888	0.897		0.844	0.902	0.887	0.879	0.884	0.871	0.887	0.897	0.894	0.887	0.886		0.574	0.769	0.796	0.796	0.798	0.809	0.828	0.846	0.832	0.831	0.772
1760	0.859	0.87	0.893	0.894	0.89	0.893	0.897	0.895	0.891	0.903	0.905		0.852	0.875	0.895	0.895	0.895	0.885	0.889	0.891	0.892	0.893	0.899		0.843	0.903	0.894	0.881	0.885	0.875	0.892	0.897	0.896	0.894	0.889		0.567	0.765	0.791	0.797	0.8	0.809	0.827	0.843	0.834	0.832	0.771
1770	0.859	0.87	0.891	0.894	0.889	0.894	0.897	0.894	0.895	0.907	0.908		0.852	0.875	0.896	0.898	0.9	0.887	0.893	0.896	0.894	0.897	0.901		0.842	0.903	0.897	0.885	0.89	0.878	0.895	0.899	0.897	0.898	0.894		0.56	0.759	0.785	0.797	0.801	0.809	0.827	0.839	0.834	0.832	0.771
1780	0.859	0.87	0.889	0.893	0.887	0.892	0.896	0.893	0.899	0.909	0.908		0.853	0.874	0.897	0.9	0.901	0.892	0.897	0.898	0.896	0.899	0.902		0.841	0.901	0.9	0.887	0.896	0.879	0.899	0.903	0.899	0.899	0.896		0.555	0.754	0.786	0.795	0.801	0.807	0.823	0.843	0.835	0.833	0.77
1790	0.859	0.869	0.888	0.891	0.885	0.891	0.894	0.892	0.9	0.912	0.909		0.851	0.874	0.895	0.901	0.902	0.896	0.9	0.901	0.897	0.9	0.905		0.84	0.9	0.902	0.887	0.898	0.882	0.899	0.907	0.902	0.9	0.897		0.547	0.748	0.789	0.791	0.798	0.8	0.816	0.843	0.833	0.832	0.768
1800	0.859	0.869	0.885	0.889	0.882	0.889	0.893	0.89	0.902	0.916	0.914		0.851	0.874	0.894	0.9	0.902	0.899	0.9	0.902	0.902	0.901	0.91		0.837	0.901	0.907	0.891	0.902	0.889	0.9	0.91	0.906	0.9	0.896		0.539	0.743	0.788	0.785	0.791	0.797	0.812	0.843	0.829	0.833	0.764
1810	0.859	0.869	0.884	0.887	0.88	0.888	0.892	0.889	0.901	0.916	0.915		0.851	0.874	0.893	0.899	0.901	0.899	0.9	0.903	0.904	0.904	0.914		0.835	0.9	0.91	0.896	0.905	0.892	0.903	0.914	0.91	0.902	0.896		0.531	0.737	0.789	0.779	0.788	0.793	0.817	0.84	0.823	0.83	0.76
1820	0.859	0.868	0.883	0.885	0.879	0.886	0.89	0.887	0.899	0.915	0.919		0.85	0.874	0.893	0.898	0.899	0.898	0.899	0.903	0.905	0.906	0.915		0.835	0.899	0.911	0.899	0.909	0.895	0.907	0.918	0.912	0.907	0.897		0.524	0.731	0.788	0.784	0.789	0.796	0.818	0.838	0.825	0.828	0.755
1830	0.858	0.867	0.882	0.883	0.878	0.884	0.889	0.886	0.898	0.915	0.921		0.85	0.873	0.892	0.897	0.899	0.896	0.898	0.901	0.905	0.91	0.919		0.834	0.898	0.912	0.903	0.912	0.896	0.911	0.919	0.912	0.911	0.9		0.515	0.727	0.784	0.785	0.789	0.796	0.817	0.835	0.827	0.825	0.748
1840	0.858	0.867	0.881	0.882	0.876	0.883	0.888	0.884	0.899	0.914	0.921		0.85	0.873	0.891	0.897	0.898	0.897	0.897	0.9	0.903	0.912	0.921		0.832	0.898	0.912	0.907	0.913	0.898	0.914	0.919	0.917	0.913	0.903		0.507	0.72	0.782	0.783	0.789	0.797	0.815	0.831	0.824	0.821	0.743
1850	0.859	0.867	0.881	0.881	0.875	0.883	0.887	0.884	0.899	0.913	0.921		0.848	0.872	0.889	0.896	0.897	0.895	0.896	0.9	0.903	0.912	0.922		0.829	0.897	0.911	0.909	0.914	0.902	0.914	0.919	0.919	0.915	0.905		0.499	0.714	0.777	0.78	0.787	0.796	0.814	0.828	0.823	0.822	0.737
1860	0.857	0.866	0.88	0.88	0.874	0.883	0.885	0.883	0.898	0.912	0.92		0.847	0.871	0.889	0.895	0.896	0.894	0.896	0.899	0.903	0.911	0.922		0.828	0.896	0.911	0.911	0.914	0.905	0.915	0.919	0.92	0.915	0.906		0.489	0.708	0.774	0.778	0.784	0.794	0.809	0.824	0.82	0.819	0.73
1870	0.858	0.866	0.879	0.879	0.873	0.881	0.885	0.881	0.898	0.912	0.919		0.847	0.871	0.889	0.894	0.895	0.894	0.895	0.899	0.901	0.91	0.922		0.826	0.895	0.911	0.911	0.915	0.907	0.914	0.919	0.919	0.919	0.909		0.48	0.701	0.769	0.774	0.782	0.791	0.806	0.821	0.817	0.806	0.722
1880	0.858	0.866	0.878	0.879	0.872	0.881	0.884	0.88	0.897	0.912	0.919		0.847	0.871	0.888	0.893	0.894	0.893	0.894	0.899	0.901	0.91	0.922		0.824	0.896	0.911	0.911	0.913	0.909	0.915	0.918	0.919	0.92	0.909		0.469	0.694	0.764	0.77	0.778	0.788	0.801	0.816	0.812	0.801	0.716
1890	0.858	0.865	0.877	0.877	0.871	0.88	0.882	0.879	0.897	0.911	0.918		0.846	0.871	0.887	0.892	0.893	0.892	0.893	0.899	0.901	0.91	0.921		0.822	0.895	0.91	0.911	0.914	0.908	0.914	0.918	0.919	0.921	0.908		0.458	0.688	0.76	0.767	0.773	0.784	0.797	0.813	0.808	0.795	0.708
1900	0.858	0.866	0.877	0.877	0.871	0.88	0.882	0.879	0.897	0.91	0.918		0.845	0.87	0.886	0.891	0.892	0.891	0.893	0.899	0.901	0.908	0.92		0.82	0.894	0.91	0.91	0.913	0.908	0.914	0.918	0.919	0.92	0.907		0.447	0.682	0.755	0.761	0.771	0.779	0.792	0.807	0.805	0.789	0.702
1910	0.858	0.865	0.876	0.876	0.87	0.879	0.881	0.879	0.896	0.91	0.918		0.845	0.871	0.885	0.891	0.891	0.891	0.892	0.898	0.901	0.908	0.919		0.818	0.893	0.909	0.91	0.913	0.908	0.915	0.919	0.918	0.919	0.906		0.436	0.675	0.749	0.757	0.766	0.775	0.787	0.802	0.798	0.783	0.694
1920	0.859	0.865	0.876	0.875	0.868	0.878	0.88	0.878	0.895	0.91	0.917		0.843	0.87	0.884	0.889	0.89	0.889	0.891	0.897	0.9	0.908	0.919		0.817	0.892	0.908	0.908	0.913	0.908	0.914	0.917	0.917	0.918	0.904		0.425	0.668	0.745	0.751	0.76	0.772	0.782	0.798	0.793	0.777	0.69
1930	0.859	0.864	0.875	0.875	0.868	0.878	0.88	0.877	0.895	0.909	0.918		0.842	0.87	0.884	0.89	0.89	0.889	0.891	0.897	0.9	0.908	0.919		0.815	0.892	0.908	0.908	0.912	0.907	0.914	0.918	0.917	0.918	0.902		0.414	0.662	0.739	0.746	0.754	0.766	0.776	0.794	0.788	0.771	0.679
1940	0.859	0.865	0.874	0.874	0.868	0.876	0.878	0.877	0.894	0.909	0.918		0.842	0.87	0.883	0.889	0.89	0.888	0.891	0.896	0.9	0.908	0.918		0.814	0.891	0.907	0.908	0.911	0.907	0.914	0.918	0.918	0.918	0.903		0.403	0.656	0.734	0.741	0.75	0.76	0.771	0.789	0.783	0.767	0.673
1950	0.859	0.864	0.874	0.873	0.867	0.876	0.878	0.876	0.895	0.909	0.918		0.841	0.869	0.883	0.888	0.889	0.887	0.89	0.895	0.9	0.909	0.918		0.812	0.89	0.907	0.907	0.911	0.906	0.915	0.918	0.917	0.917	0.901		0.391	0.649	0.729	0.737	0.743	0.755	0.765	0.784	0.777	0.76	0.666
1960	0.859	0.864	0.873	0.874	0.866	0.875	0.877	0.876	0.894	0.909	0.919		0.841	0.869	0.882	0.888	0.888	0.886	0.89	0.895	0.898	0.908	0.918		0.809	0.891	0.906	0.906	0.911	0.905	0.914	0.919	0.918	0.917	0.9		0.38	0.644	0.721	0.732	0.739	0.75	0.761	0.779	0.772	0.755	0.66
1970	0.86	0.864	0.871	0.872	0.865	0.875	0.877	0.875	0.894	0.908	0.92		0.84	0.869	0.882	0.886	0.888	0.885	0.889	0.895	0.899	0.909	0.917		0.808	0.89	0.906	0.907	0.912	0.905	0.916	0.918	0.916	0.916	0.9		0.365	0.637	0.716	0.726	0.731	0.744	0.755	0.774	0.765	0.748	0.653
1980	0.86	0.863	0.871	0.872	0.864	0.873	0.876	0.874	0.894	0.908	0.92		0.839	0.868	0.881	0.886	0.887	0.884	0.889	0.894	0.898	0.909	0.917		0.804	0.889	0.905	0.905	0.911	0.906	0.915	0.919	0.917	0.916	0.898		0.35	0.631	0.711	0.72	0.727	0.739	0.749	0.769	0.76	0.741	0.647

## Sheet: Figure4C
Flow cytometry populations for Figure 4C				Numbers are frequency of parent (%)
		GFP+ %	RFP+ %				GFP+ %	RFP+ %
A then B	No	0.00843	1.13		B then A	No	0.01	1.44
	A only	3.17	61.2			B only	0.13	3.04
	dt0	25.6	5.47			dt0	26.1	5.71
	dt1	32.4	6.42			dt1	24.9	5.55
	dt2	40.4	8.61			dt2	22.8	5.4
	dt3	46	12.5			dt3	20.8	5.45
	dt4	54.7	19.8			dt4	10.3	4.59
	dt5	54.4	30			dt5	1.77	4.49
	dt6	51.8	37.6			dt6	0.57	4.71
	dt7	52.6	47.4			dt7	0.76	4.86
	dt8	55.1	54.1			dt8	0.71	5.01

## Sheet: Figure S11
Flow cytometry data for Figure S11			Comparing plate reader intensity with flow cytometry mean intensity and cell count
		GFP cell count	GFP mean intensity	mKate2 Cell count	mKate2 mean intensity		GFP count x int	RFP count x int
A then B	No	14	1200	1883	1460		16800	2749180
	A only	5317	1161	102746	7818		6173037	803268228
	dt0	40258	2553	8593	1148		102778674	9864764
	dt1	51149	2522	10132	1178		128997778	11935496
	dt2	63526	2530	13536	1232		160720780	16676352
	dt3	72707	2529	19765	1278		183876003	25259670
	dt4	85685	2544	31016	1344		217982640	41685504
	dt5	85169	2505	47017	1476		213348345	69397092
	dt6	82135	2469	59584	1714		202791315	102126976
	dt7	82591	2418	74555	2154		199705038	160591470
	dt8	85955	2325	84434	2797		199845375	236161898
B then A	No	17	1179	2419	1601		20043	3872819
	B only	195	2281	4740	1123		444795	5323020
	dt0	41128	2560	8997	1186		105287680	10670442
	dt1	39889	2519	8892	1184		100480391	10528128
	dt2	36490	2495	8640	1143		91042550	9875520
	dt3	32930	2466	8640	1148		81205380	9918720
	dt4	16546	2340	7372	1137		38717640	8381964
	dt5	2832	1995	7188	1119		5649840	8043372
	dt6	908	1708	7536	1110		1550864	8364960
	dt7	1225	1707	7844	1110		2091075	8706840
	dt8	1119	1644	7951	1107		1839636	8801757
	GFP plasmid control	89533	8615	78	1059		771326795	82602
	mKate2 plasmid control	4826	331	103852	23716		1597406	2462954032
	dh5az1 no fluorescence	3377	2142	7543	1166		7233534	8795138

## Sheet: Figure EV1
Flow cytometry data for Figure EV1
Gating the population into quadrants
Numbers are frequency of parent (%)
		Q1: mKate- , GFP+	Q2: mKate_APC-H+ , GFP_FITC-H+ | Freq. of Parent	Q3: mKate_APC-H+ , GFP_FITC-H- | Freq. of Parent	Q4: mKate_APC-H- , GFP_FITC-H- | Freq. of Parent
A then B	No	0.00241	0.00542	0.61	99.4
	A only	0.43	2.55	58.2	38.8
	dt0	23.4	2.07	1.21	73.3
	dt1	29.4	2.88	1.17	66.5
	dt2	35.6	4.65	1.05	58.7
	dt3	38	7.8	1.07	53.1
	dt4	40.9	13.7	1.27	44.1
	dt5	30.7	23.6	1.38	44.4
	dt6	19.7	32	1.45	46.8
	dt7	9.49	43	1.81	45.7
	dt8	4.54	50.5	2.07	42.9
B then A	No	0.00298	0.00477	0.83	99.2
	B only	0.093	0.024	1.68	98.2
	dt0	23.8	2.2	1.35	72.6
	dt1	22.8	2.04	1.33	73.9
	dt2	20.9	1.79	1.36	75.9
	dt3	18.9	1.73	1.54	77.8
	dt4	9.44	0.77	1.87	87.9
	dt5	1.55	0.19	2.44	95.8
	dt6	0.49	0.063	2.63	96.8
	dt7	0.64	0.1	2.7	96.6
	dt8	0.61	0.081	2.76	96.5
	GFP plasmid control	65.2	0.021	0.00664	34.8
	mKate2 plasmid control	0.00383	2.94	75.5	21.6
	dh5az1 no fluorescence	1.72	0.38	2.51	95.4
