# Supplementary material for: A population‐based temporal logic gate for timing and recording chemical events
Source: Mol Syst Biol. 2016 May 18;12(5):869. doi: 10.15252/msb.20156663 (PMC5289221; doi:10.15252/msb.20156663)
Supplement: Supplementary file 6 — Source Data for Figure 7 [file MSB-12-869-s005.xlsx]

## Sheet: Summary
SOURCE DATA FOR FIGURE 7B,C + EV2
7B is RFP and GFP populations plotted versus pulse width individually
7C is RFP vs GFP populations
Populations are measured via flow cytometry
See .wsp file for raw data
inducer A	0.01% ara
inducer B	200ng/ml atc

## Sheet: Figure7BC + EV2
Source Data for Figure 7B and 7C
Flow cytometry population analysis for each of the different PWb and Delta t conditions
Units are in population percentage
For PWb = 0 hours, delta t refers only to time that the culture was diluted (no inducer B was ever added)
PWb = 30 seconds was not used in the final analysis shown in main text
All conditions here are A then B
Source Data for Figure EV2 is the quadrant population percentages shown
			GFP (Q1 + Q2)	RFP (Q2 + Q3)	Q1(green)	Q2(gfp+rfp)	Q3(rfp)	Q4(no fluorescence)
		No stain	0.00189	0.034	0	0.00189	0.029	100
		GFP control plasmid	52.1	0.034	52.2	0.013	0.016	47.8
		mKate control plasmid	3.11	74.8	0.00427	3.28	71.3	25.4
Well ID	PWb	Delta t	GFP (Q1 + Q2)	RFP (Q2 + Q3)	Q1(green)	Q2(gfp+rfp)	Q3(rfp)	Q4(no fluorescence)
A1	0 hours	No inducers	0.033	1.31	0.018	0.018	1.2	98.8
A2	0 hours	0 hours	3.51	63.9	1.21	2.32	61.5	35
A3	0 hours	1 hour	3.67	66.2	1.15	2.54	63.6	32.7
A4	0 hours	2 hours	3.93	66	1.25	2.7	63.3	32.8
A5	0 hours	3 hours	3.36	62.3	1.23	2.16	60	36.6
A6	0 hours	4 hours	3.74	62.5	1.41	2.36	60.1	36.1
A7	0 hours	5 hours	3.73	63.2	1.57	2.18	60.9	35.4
A8	0 hours	6 hours	3.98	65.9	1.63	2.38	63.5	32.5
B1	30 seconds	No inducers	0.031	1.37	0.02	0.014	1.26	98.7
B2	30 seconds	0 hours	20.9	44.1	17.9	3.03	41	38.1
B3	30 seconds	1 hour	22.9	42.5	19.9	3.11	39.3	37.7
B4	30 seconds	2 hours	26.8	41.1	23.3	3.46	37.6	35.7
B5	30 seconds	3 hours	31.5	33.7	28.5	3.01	30.6	37.8
B6	30 seconds	4 hours	32.7	31.9	29.8	2.98	28.8	38.4
B7	30 seconds	5 hours	32.5	34.6	29.3	3.26	31.2	36.2
B8	30 seconds	6 hours	41.8	30.5	38.1	3.76	26.7	31.5
C1	1 hour	No inducers	0.031	1.32	0.019	0.014	1.21	98.8
C2	1 hour	0 hours	21.3	39.5	18.8	2.54	36.9	41.8
C3	1 hour	1 hour	25	36.4	22.4	2.62	33.7	41.3
C4	1 hour	2 hours	31	33.6	27.8	3.28	30.3	38.7
C5	1 hour	3 hours	33.3	29.6	30.4	2.87	26.7	40.1
C6	1 hour	4 hours	33.9	30	31.1	2.84	27.1	39
C7	1 hour	5 hours	37.5	29.7	34.4	3.15	26.4	36
C8	1 hour	6 hours	42.9	30.6	38.7	4.19	26.3	30.8
D1	2 hours	No inducers	0.04	1.38	0.027	0.015	1.27	98.7
D2	2 hours	0 hours	25	31	22.8	2.2	28.8	46.2
D3	2 hours	1 hour	29.8	27.4	27.7	2.2	25.1	45
D4	2 hours	2 hours	35.1	24.9	32.6	2.58	22.2	42.7
D5	2 hours	3 hours	39.3	21.7	37	2.28	19.3	41.4
D6	2 hours	4 hours	41.2	21.4	39	2.24	19	39.8
D7	2 hours	5 hours	44.8	21.3	42	2.85	18.4	36.8
D8	2 hours	6 hours	48.9	21.6	45.8	3.08	18.4	32.7
E1	3 hours	No inducers	0.037	1.56	0.025	0.013	1.43	98.5
E2	3 hours	0 hours	28.3	22.8	26.3	2.03	20.7	50.9
E3	3 hours	1 hour	35.2	20.6	32.9	2.26	18.2	46.6
E4	3 hours	2 hours	39.7	19.4	37.3	2.47	16.8	43.4
E5	3 hours	3 hours	44.9	16.6	42.4	2.46	14.1	41
E6	3 hours	4 hours	45.9	15.6	43.6	2.35	13.2	40.9
E7	3 hours	5 hours	49.8	15.9	47.1	2.71	13.1	37
E8	3 hours	6 hours	54.7	15.2	51.9	2.78	12.3	33
F1	4 hours	No inducers	0.045	1.56	0.032	0.016	1.43	98.5
F2	4 hours	0 hours	32.9	16.5	31.1	1.85	14.6	52.5
F3	4 hours	1 hour	39.1	15.1	37.1	1.97	13.1	47.8
F4	4 hours	2 hours	43.8	14.7	41.6	2.27	12.4	43.8
F5	4 hours	3 hours	48	12.3	45.9	2.08	10.1	41.9
F6	4 hours	4 hours	48.5	11.9	46.5	2.03	9.75	41.7
F7	4 hours	5 hours	52.7	11.3	50.6	2.15	9.08	38.2
F8	4 hours	6 hours	58.8	11	56.3	2.53	8.37	32.8
G1	5 hours	No inducers	0.043	1.61	0.029	0.017	1.47	98.5
G2	5 hours	0 hours	35.9	13.4	34	1.93	11.3	52.7
G3	5 hours	1 hour	42.5	12.6	40.4	2.1	10.4	47.1
G4	5 hours	2 hours	47.2	11.1	45.2	1.96	9.03	43.8
G5	5 hours	3 hours	50.1	10.1	47.9	2.2	7.74	42.2
G6	5 hours	4 hours	51.9	9.56	49.6	2.26	7.18	40.9
G7	5 hours	5 hours	56.1	8.99	53.8	2.33	6.54	37.3
G8	5 hours	6 hours	62.8	8.26	60.5	2.34	5.79	31.4
H1	6 hours	No inducers	0.038	1.45	0.027	0.012	1.33	98.6
H2	6 hours	0 hours	38.5	11.4	36.5	2.01	9.25	52.2
H3	6 hours	1 hour	44.8	10	42.9	2	7.91	47.2
H4	6 hours	2 hours	48.4	9.48	46.3	2.11	7.24	44.3
H5	6 hours	3 hours	51.2	8.24	49	2.26	5.85	42.9
H6	6 hours	4 hours	53.3	7.77	51.1	2.19	5.44	41.3
H7	6 hours	5 hours	58.7	6.85	56.7	2.07	4.65	36.6
H8	6 hours	6 hours	63.8	5.73	61.7	2.13	3.48	32.6

## Sheet: Intensity Measurements
	GFP_FITC-A+ | Count	GFP_FITC-A+ | Mean (B1-A)	mKate_APC-A+ | Count	mKate_APC-A+ | Mean (Y3-A)
No stain	16	18639	292	10192
GFP	74135	8517	49	1337
mKate	5831	361	140164	23695
A1	307	1255	12024	1406
A2	26861	1283	489000	4875
A3	39153	1259	706000	5065
A4	42280	1282	711000	5163
A5	29836	1320	552000	4795
A6	34668	1360	579000	4861
A7	32588	1448	552000	4761
A8	33980	1444	563000	4829
B1	300	1290	13019	1388
B2	220865	1950	467000	4721
B3	247238	1972	458000	4787
B4	276324	2037	424000	4892
B5	289120	2075	309375	4561
B6	312841	2098	305047	4602
B7	302886	2129	322368	4600
B8	397588	2200	290612	4626
C1	334	2215	14106	1346
C2	220814	1931	409000	4719
C3	255439	1992	372827	4785
C4	342008	2058	370392	4922
C5	319927	2095	284876	4594
C6	326069	2092	289308	4610
C7	368586	2131	291576	4538
C8	474000	2190	337966	4703
D1	396	1803	13732	1404
D2	243110	1984	302121	4700
D3	290988	2006	267381	4681
D4	361305	2081	255795	4805
D5	343799	2093	189604	4385
D6	366562	2090	190044	4344
D7	461000	2160	219199	4563
D8	479000	2184	211861	4458
E1	393	1673	16719	1383
E2	306384	2032	247240	4713
E3	390373	2081	228303	4724
E4	425000	2157	207565	4804
E5	451000	2206	167500	4547
E6	485000	2178	165004	4534
E7	561000	2211	179093	4593
E8	555000	2247	154479	4515
F1	450	1585	15401	1382
F2	332997	2105	167304	4639
F3	405000	2131	156908	4680
F4	451000	2214	151732	4770
F5	438000	2210	111989	4400
F6	489000	2230	119607	4491
F7	518000	2244	111437	4446
F8	578000	2303	108371	4369
G1	384	1984	14299	1370
G2	374542	2170	139358	4612
G3	463000	2219	137267	4670
G4	444000	2217	104495	4464
G5	511000	2290	102527	4275
G6	575000	2297	106035	4372
G7	626000	2333	100283	4262
G8	641000	2350	84303	4106
H1	377	1610	14543	1382
H2	366404	2261	108303	4575
H3	412000	2250	92101	4487
H4	460000	2290	90033	4327
H5	480000	2345	77266	4086
H6	505000	2359	73552	4149
H7	531000	2359	61917	3977
H8	588000	2368	52808	3643

## Sheet: Bulk fluorescence
Bulk fluorescence endpoint measurements were replaced by flow cytometry cell counts
Mean											Standard error
OD	no ind	DT0	DT1	DT2	DT3	DT4	DT5	DT6			OD	no ind	DT0	DT1	DT2	DT3	DT4	DT5	DT6
PW0	0.797667	0.590667	0.605	0.651	0.572333	0.578	0.545	0.583			PW0	0.0137396	0.00983757	0.0220681	0.00763763	0.0131318	0.01253	0.00351188	0.00503322
PW1H	0.769333	0.523667	0.506667	0.561667	0.541	0.514667	0.514	0.605333			PW1H	0.0108372	0.0227621	0.0182239	0.0267353	0.014	0.00578312	0.00458258	0.0122384
PW2H	0.757333	0.496333	0.482667	0.53	0.505667	0.470333	0.550333	0.562667			PW2H	0.00375648	0.015857	0.00896908	0.0198578	0.00417665	0.0243744	0.017477	0.00120185
PW3H	0.767	0.520667	0.521	0.530667	0.556333	0.528	0.560667	0.586			PW3H	0.00971253	0.0101379	0.0132035	0.0137154	0.0200194	0.0144222	0.0163333	0.0150444
PW4H	0.739	0.544333	0.520667	0.588667	0.548	0.561667	0.570667	0.612333			PW4H	0.0135031	0.0233119	0.00635959	0.022674	0.020664	0.0209152	0.0116809	0.0123873
PW5H	0.712667	0.588	0.592667	0.569667	0.616	0.627333	0.624667	0.618333			PW5H	0.00635959	0.00251661	0.000881917	0.0113333	0.0115036	0.012252	0.0168951	0.00328295
PW6H	0.798	0.67	0.654333	0.661333	0.704333	0.691333	0.661	0.661333			PW6H	0.0138684	0.00378594	0.00440959	0.0106667	0.0031798	0.0152352	0.0052915	0.00517472
PW30s	0.768	0.543333	0.532	0.566	0.536667	0.540667	0.536	0.601333			PW30s	0.00655744	0.0148361	0.0163707	0.00814453	0.00638575	0.0196751	0.0106927	0.0135319
GFP	no ind	DT0	DT1	DT2	DT3	DT4	DT5	DT6				no ind	DT0	DT1	DT2	DT3	DT4	DT5	DT6
PW0	534.922	861.191	864.366	924.876	871.192	906.923	974.885	967.919			PW0	16.5466	20.2146	6.88786	10.1097	16.2296	5.75331	5.9419	11.8368
PW1H	539.372	3431.43	4112.85	5129.32	5148.48	5466.43	5984.86	6520.95			PW1H	5.57189	101.613	5.02844	25.493	121.233	69.4233	79.1349	204.213
PW2H	557.153	4014.58	4981.37	5741.8	6108.27	6526.07	7121.3	7433.51			PW2H	8.30363	24.1502	91.5843	46.0042	70.0754	84.0419	63.1225	179.066
PW3H	569.649	4507.46	5663.55	6582.44	7152.37	7355.64	7798.11	8437.99			PW3H	10.1326	96.5858	59.6323	69.7714	77.8388	48.7606	73.737	109.27
PW4H	574.945	5129.18	6339.55	7132.02	7516.25	7715.15	8403.84	9156.7			PW4H	9.7459	31.0591	57.9042	67.8785	56.1735	64.4956	100.321	97.4696
PW5H	610.025	5550.09	6781.03	7467.26	7743.25	8207.94	9007.96	9758.74			PW5H	8.39427	33.6376	62.1964	51.0562	41.0657	91.0617	109.334	100.988
PW6H	618.036	5956.88	7070.13	7594.82	7998.84	8391.65	9375.08	9852.33			PW6H	7.43796	75.4161	34.8854	74.107	102.989	60.0223	56.9868	72.1387
PW30s	543.671	3296.74	3708.25	4303.89	4842.51	5353.14	5213.19	6266.62			PW30s	9.85753	91.2938	73.796	41.226	89.5652	94.9935	132.077	57.4565
RFP	no ind	DT0	DT1	DT2	DT3	DT4	DT5	DT6				no ind	DT0	DT1	DT2	DT3	DT4	DT5	DT6
PW0	1646.32	16260.5	17825.5	18513.8	14503.4	15450.4	15552.5	15589.8			PW0	38.6852	75.7503	525.609	529.348	492.721	42.1712	32.2137	159.106
PW1H	1700.78	10511	10642.2	9959.4	7901.86	8302.87	7698.88	7966.83			PW1H	9.23899	469.84	193.112	254.156	279.567	102.951	68.1325	118.263
PW2H	1834.52	8663.45	7960.05	7814.48	5654.3	5773.69	6116.74	5883.05			PW2H	87.677	430.073	328.721	211.053	203.282	305.331	227.482	145.603
PW3H	1784.03	6549.33	6406.07	6075.72	5001.42	4863.36	5102	4642.58			PW3H	64.2727	146.228	106.181	186.631	188.649	86.045	143.91	109.005
PW4H	1603.34	5292.15	4703.61	4916.66	3763.18	4006.96	3650.53	3765.33			PW4H	44.8826	320.384	97.1875	80.1414	285.456	112.074	28.4047	77.6691
PW5H	1603.18	4302.93	4083.97	3861.66	3267.49	3628	3209.41	2909.04			PW5H	88.304	264.241	186.276	103.945	195.531	218.66	91.8844	72.0611
PW6H	1660.78	3855.61	3793.22	3374.75	2971.6	3118.3	2721.49	2465.26			PW6H	58.5577	165.973	72.4423	85.8662	144.886	86.4616	46.8386	100.754
PW30s	1696.35	11998.9	11857	11551.1	8384.85	8661.25	9196.73	7584.66			PW30s	42.7886	254.984	277.616	229.138	126.473	339.6	115.212	288.88
