# Supplementary material for: A population‐based temporal logic gate for timing and recording chemical events
Source: Mol Syst Biol. 2016 May 18;12(5):869. doi: 10.15252/msb.20156663 (PMC5289221; doi:10.15252/msb.20156663)
Supplement: Supplementary file 7 — Source Data for Figure 8 [file MSB-12-869-s006.zip]

Archive with 3 entries (3 files):
- Hsiao2016_Fig8.m
- Hsiao2016_Fig8.pdf
- Hsiao2016_Fig8.xlsx
