# Supplementary material for: A population‐based temporal logic gate for timing and recording chemical events
Source: Mol Syst Biol. 2016 May 18;12(5):869. doi: 10.15252/msb.20156663 (PMC5289221; doi:10.15252/msb.20156663)
Supplement: Supplementary file 7 — Source Data for Figure 8 [file MSB-12-869-s006.zip › Hsiao2016_Fig8.m]

%% MATLAB script for curve fitting, Fig.8  
% Calibration of experimental data by fitting to RFP vs GFP pop. fraction data

% Hsiao, VH., Hori, Y., Rothemund, WK., Murray, RM. 2016 
% "A population-based temporal logic gate for timing and recording chemical events"
% Updated: March 2016 

% Document created by publishing
% publish('Hsiao2016_Fig8.m','html')

%%  Load data from Excel file
clear all; clc; close all; 
name = 'Hsiao2016_Fig8'; 
date = 'Hsiao2016_Fig8'; 

GFP = xlsread(strcat(name,'.xlsx'),'GFP24'); 
RFP = xlsread(strcat(name,'.xlsx'),'RFP24'); 

dtname = {'Ctrl';'0h';'1h';'2h';'3h';'4h';'5h';'6h'}; 
pwname = {'0h';'1h';'2h';'3h';'4h';'5h';'6h'}; 

pw = 0:1:6; 
dt = 0:1:6; 

%% Generate fits to find fitted parameters (Appendix Fig.S24)
% Fit a function for PW_b as a function of RFP population %
% Fit a function for DT as a function of both GFP pop. % and PW_b

figure('Position', [100, 100, 1000, 750]);

cmap1 = lines(8); % Color scheme 
range = 1:7; % Row 8 (excluded in the fit) is a 30 second pulse 

% Subplot 1 is RFP vs PW_b experimental data 
subplot(2,3,1); hold all; 

% Control with no inducers
h0 = plot(RFP(range,1),pw,'-'); 
set(h0,'color','k','linewidth',2)

% Plot varying delta T curves 
for i = 2:8
    h0 = plot(RFP(range,i),pw,'-o','markerfacecolor',cmap1(i-1,:)); 
    set(h0,'color',cmap1(i-1,:),'linewidth',2)
end
legend(strcat('dt:',dtname),'location','northeast'); 
box on; 
xlabel('RFP fraction(%)');  
set(gca,'fontsize',12); 
ylabel('PW_b'),axis([0 70 -0.1 6.5])
axis square; box on; 
title('Fig.S24A: Original Data')

% Subplot 2 is the same data but with a curve fit
subplot(2,3,2); hold all; 
colormap(cmap1)
x = reshape(RFP(1:7,2:8),[49 1]); 
y = reshape([pw' pw' pw' pw' pw' pw' pw'],[49 1]);

% original data 
for i = 2:8
    h0 = plot(RFP(range,i),pw,'o'); 
    set(h0,'color',cmap1(i-1,:),'markersize',5,'linewidth',1,'markerfacecolor',cmap1(i-1,:))
end

% plot fit 
[f1,gof1] = fit(x,y,'power2'); 
h = plot(f1,'-'); set(h, 'linewidth',2,'color','r')

ylabel('PW_b'),axis([0 70 -0.1 6.5])
axis square; box on;
xlabel('RFP fraction(%)'); 
set(gca,'fontsize',12)
title({'Fig.24B: Curve fit to RFP','f1(x) = ax^b+c',strcat(strcat('a = ',num2str(f1.a)),',', strcat('b = ',num2str(f1.b)),',',strcat('c = ',num2str(f1.c)))})

% Delta t fits as a function of GFP and PW_b 
% Subplot 3 is plotting GFP (%) versus Delta t 

subplot(2,3,4); hold all; 
plot(GFP(1,2:8),dt,'o-','markerface','k','color','k','linewidth',2); 

for i = 1:7 
    plot(GFP(i,2:8),dt,'o-','markerface',cmap1(i,:),'color',cmap1(i,:),'linewidth',2); 
end
legend(strcat('dt:',dtname),'location','northwest'); 
xlabel('GFP fraction(%)'); 
ylabel('\Delta t'), axis([0 70 0 6.5])
set(gca,'fontsize',12); 
axis square; box on; 
title('Fig.S24C: Original Data')

% Subplot 4 is fitting curves for Delta t as a function 
subplot(2,3,5); hold all; 
clear a2 c2

% Automated f2b optimization
% This is to the find the best power coefficient for the PWb function
% If you include it in the curve fitting then the results are weird

f2b_range = 0:0.5:3; 
f2b_best = 0; 
rsq_old = 0; 
for i = 1:length(f2b_range)
    myFun = strcat('a*x^',num2str(f2b_range(i)),' + c'); 
    for j = 1:7
        [f2,gof2] = fit(GFP(j,2:8)',dt',myFun,'StartPoint',[1 1]);
        rsq(j) = gof2.rsquare; 
    end
    rsq_new = mean(rsq(2:end));
    if rsq_new > rsq_old
        f2b_best = f2b_range(i); 
        rsq_old = rsq_new; 
    end        
end
disp(strcat('best f2b: ',num2str(f2b_best))); 
disp(strcat('best rsq: ',num2str(rsq_old))); 

f2b = f2b_best;  

myFun = strcat('a*x^',num2str(f2b),' + c'); 
i = 1; 
for j = 1:7

    [f2,gof2] = fit(GFP(j,2:8)',dt',myFun,'StartPoint',[0 0]);
    rsq(i) = gof2.rsquare; 
    a2(i) = f2.a; 
    c2(i) = f2.c; 
    
    h = plot(f2,GFP(j,2:8),dt,'o');
    set(h,'markerfacecolor',cmap1(i,:),'color',cmap1(i,:),'linewidth',2)
    i = i+1; 
end

xlabel('GFP fraction(%)');
ylabel('\Delta t'); set(gca,'fontsize',12)
axis square; box on; 
legend off
title({'Fig24D:Fitting GFP to \Delta t',strcat('f2(x) = a*x^{',num2str(f2b),'}+ c')}); 

[f2a,gof2a] = fit(pw(1:7)',a2','exp2');
[f2c,gof2c] = fit(pw(1:7)',c2','exp2');

axis([0 70 -1 7])

% Subplot 5 is fitting curves for a2 and c2 coefficients as functions of PW_b 

subplot(2,3,6); hold all; 
h4 = plot(f2a,pw(1:7),a2,'or'); set(h4,'markerfacecolor','r','color','r'); 
h6 = plot(f2c,pw(1:7),c2,'ob'); set(h6,'markerfacecolor','b','color','b'); 

legend('a2','exp2 fit','c2','exp2 fit','location','southwest')
axis square, box on; 
title('f2c(x) = a*exp(b*x) + c*exp(d*x)')
xlabel('PW_b'); ylabel('fitted coefficient value'); 
set(gca,'fontsize',12)
title('Fig.S24E: Fitting \Delta t coefficients as f(PW_b)')

%% Final fitted parameters used in Fig. 8
%%%% Fits for PW as a function of RFP only %%%%
% f1 = 
%      General model Power2:
%      f1(x) = a*x^b+c
%      Coefficients (with 95% confidence bounds):
%        a =       24.3  (18.75, 29.86)
%        b =     -0.258  (-0.4956, -0.02047)
%        c =      -8.483  (-18.75, 1.784)
% PW(RFP) = a*RFP^b + c

%%%% Find DT as a function of GFP %%%%
% f2 =  
%      General model:
%      f2(x) = a*x^1 + c

% Find coefficients a and c as functions of PW
% 
% f2a(x) = a*exp(b*x) + c*exp(d*x)
%      Coefficients (with 95% confidence bounds):
%        a =       1.608  (1.602, 1.615)
%        b =      -5.587  (-6.513, -4.661)
%        c =     0.02982  (0.02412, 0.03552)
%        d =    -0.04646  (-0.09342, 0.0004906)
%        
%      General model Exp2:
% f2c(x) = a*exp(b*x) + c*exp(d*x)
%      Coefficients (with 95% confidence bounds):
%        a =      -5.742  (-6.332, -5.153)
%        b =      -4.115  (-10.11, 1.877)
%        c =      -2.944  (-3.353, -2.534)
%        d =      0.1113  (0.08146, 0.1412)

%% Plot of Estimated vs actual PW and DT (Fig. 8)
% Using the fitted parameters, we can generate predicted 
% PWb and Delta t values based on real data 

% Subplot 1: Plot mesh of fitted lines with experimental data
figure('Position', [100, 100, 1000, 750]);

subplot(1,3,1);  hold all; 

dt = 0:1:6; 
p = 0:1:6; 
R = zeros(length(dt),length(p)); 
G = zeros(length(dt),length(p)); 

PW_a = f1.a; 
PW_b = f1.b; 
PW_c = f1.c; 

DT_aa = f2a.a;
DT_ab = f2a.b; 
DT_ac = f2a.c; 
DT_ad = f2a.d; 

DT_b = f2b;

DT_ca = f2c.a;
DT_cb = f2c.b; 
DT_cc = f2c.c; 
DT_cd = f2c.d; 


for i = 1:length(p)
    for j = 1:length(dt)
    R(i,j) = ((p(i)- PW_c)/PW_a)^(1/PW_b); 
    DT_a = DT_aa*exp(DT_ab*p(i)) + DT_ac*exp(DT_ad*p(i)); 
    DT_c = DT_ca*exp(DT_cb*p(i)) + DT_cc*exp(DT_cd*p(i));
    
    G(i,j) = ((dt(j)- DT_c)/DT_a)^(1/DT_b);
    end
end

cmap = gray(length(R)+1); 
for i = 1:length(cmap)
    cmap1(i,:) = cmap(end-i+1); 
end
cmap2 = jet(length(R)); 

for i =1:length(R)
    plot(R(:,i),G(:,i),'-','linewidth',1.5,'color',cmap2(i,:));
end
for i =1:length(R)
    plot(R(i,:),G(i,:),'-','linewidth',1.5,'color',cmap1(i+1,:));
end

% Plot experimental data 

% Zero PW control
plot(RFP(1,2:8),GFP(1,2:8),'o','color',cmap1(2,:),'markerfacecolor',cmap1(2,:),'linewidth',1,'markersize',6,'markeredgecolor','k')

% Plot with lines showing same PW
i = 2; 
for j = 2:7; 
    plot(RFP(j,2:8),GFP(j,2:8),'--','color',cmap1(i+1,:),'markerfacecolor',cmap1(i+1,:),'linewidth',1)
    i = i + 1 ; 
end

% Plot with colored markers showing same DT
i = 1;
for j = 2:8; 
    plot(RFP(2:7,j),GFP(2:7,j),'o','color',cmap2(i,:),'markerfacecolor',cmap2(i,:),'linewidth',1, 'markersize',6,'markeredgecolor','k')
    i = i +1 ; 
end

axis square, box on; 

xlabel('RFP fraction(%)'); ylabel('GFP fraction(%)'); 
set(gca,'fontsize',12)
axis([0 70 0 70])
legend('pw0','pw1','pw2','pw3','pw4','pw5','pw6')
title('Fig.8A: Fitted mesh over data')

% Subplot 2 is Actual versus Estimated PWb 

% calculate PW_b based on experimental RFP fit 
r = RFP(1:7,2:8); 
y = [pw' pw' pw' pw' pw' pw' pw'];

pw_est = zeros(size(r));
pw_err = zeros(size(r));

for i = 1: size(r,1) 
    for j = 1: size(r,2)
        pw_est(i,j) = PW_a*r(i,j)^(PW_b) + PW_c ; 
        pw_err(i,j) = pw_est(i,j) - y(i,j); 
    end
end

pw_sd = zeros(7,1); pw_avg = zeros(7,1); 

for i = 1:7
    pw_sd(i,:) = std(pw_est(i,:)); 
    pw_avg(i,:) = mean(pw_est(i,:)); 
end

subplot(1,3,2); hold all; 

% Plot standard deviations as a scale bar for prediction resolution 
errorbar(-0.3:1:5.9, pw_avg,pw_sd,'ko','markerfacecolor','k'); 

for i = 1:size(r,2); 
    plot(y(i,:), pw_est(i,:),'o','markerfacecolor',cmap1(i,:),'color','k')
end
plot(0:0.1:6, 0:0.1:6,'color','r')

axis square; box on; 
xlabel('Actual PW_b'); ylabel('Estimated PW_b')
axis([-1 7 -1 7])
set(gca,'fontsize',12)
set(gca,'ygrid','on','xgrid','on')
title('Fig.8B: Actual vs Est. PWb')


% Subplot 3: Plot actual Delta t versus Estimated Delta t  

% Exclude PW_b = 0 case since there is no second inducer
% If there is no second inducer, Delta t does not exist

g = GFP(2:7,2:8); 
z = [dt; dt; dt; dt; dt; dt]; 

pw_est2 = pw_est(2:7,:) ; 

dt_est = zeros(size(g)); 
for i = 1:size(g,1)
    for j = 1:size(g,2)
        DT_a = DT_aa*exp(DT_ab*pw_est2(i,j)) + DT_ac*exp(DT_ad*pw_est2(i,j)); 
        DT_c = DT_ca*exp(DT_cb*pw_est2(i,j)) + DT_cc*exp(DT_cd*pw_est2(i,j));
        dt_est(i,j) = DT_a*g(i,j)^DT_b + DT_c; 
    end
end

subplot(1,3,3); hold all; 

for i = 1:7
    dt_sd(i) = std(dt_est(:,i)); 
    dt_avg(i) = mean(dt_est(:,i)); 
end

% Plot standard deviations as a scale bar for prediction resolution 
errorbar(-0.3:1:5.9, dt_avg, dt_sd,'ko','markerfacecolor','k'); 

for i = 1:7
    plot(z(:,i), dt_est(:,i),'o','markerfacecolor',cmap2(i,:),'color','k')
end
plot(0:0.1:6, 0:0.1:6,'color','r')
axis square; box on; 
xlabel('Actual \Delta t'); ylabel('Estimated \Delta t')
axis([-1 7 -1 7])
set(gca,'fontsize',12)
set(gca,'ygrid','on','xgrid','on')
title('Fig.8C: Actual vs Est. \Delta t')

%% Resolution for determining PWb and Delta t from pop. distribution  (Fig.S25)
% Make sure you run the Fig 8 script first (above)
% It generates all the variables needed for subplots 4 and 5 

figure('Position', [100, 100, 1000, 750]);

cmap2 = jet(8); 
cmap = gray(9); 
for i = 1:8
    cmap1(i,:) = cmap(9-i,:); 
end

subplot(2,3,1); hold all;
j = 1; i = 1; 
plot(RFP(1,2:8),GFP(1,2:8),'-o','color',cmap1(i,:),'markerfacecolor',cmap1(i,:),'linewidth',2)

i = 2; 
for j = 2:7; 
    plot(RFP(j,2:8),GFP(j,2:8),'-o','color',cmap1(i,:),'markerfacecolor',cmap1(i,:),'linewidth',2)
    i = i + 1 ; 
end
i = 1;
for j = 2:8; 
    plot(RFP(2:7,j),GFP(2:7,j),'-o','color',cmap2(i,:),'markerfacecolor',cmap2(i,:),'linewidth',2)
    i = i +1 ; 
end
axis square; box on; 
xlabel('RFP fraction(%)'); ylabel('GFP fraction(%)'); 
set(gca,'fontsize',12)
axis([0 70 0 70])
title({'Fig.S25A: Experimental data:','Squares indicate resolution of PW_b/\Delta t'})

dt = 0:1:6; 
p = 0:1:6; 
R = zeros(length(dt),length(p)); 
G = zeros(length(dt),length(p)); 

for i = 1:length(p)
    for j = 1:length(dt)
    R(i,j) = ((p(i)- PW_c)/PW_a)^(1/PW_b); 
    DT_a = DT_aa*exp(DT_ab*p(i)) + DT_ac*exp(DT_ad*p(i)); 
    DT_c = DT_ca*exp(DT_cb*p(i)) + DT_cc*exp(DT_cd*p(i));
    G(i,j) = ((dt(j)- DT_c)/DT_a)^(1/DT_b); 
    end
end

cmap = gray(length(R)+1); 
for i = 1:length(cmap)
    cmap1(i,:) = cmap(end-i+1); 
end
cmap2 = jet(length(R)); 

subplot(2,3,2);  hold all; 

for i =1:length(R)
    plot(R(:,i),G(:,i),'-','linewidth',2,'color',cmap2(i,:));
end
for i =1:length(R)
    plot(R(i,:),G(i,:),'-','linewidth',2,'color',cmap1(i+1,:));
end

% Plot experimental data 

% Plot with lines showing same PW
i = 2; 
for j = 2:7; 
    plot(RFP(j,2:8),GFP(j,2:8),'--','color',cmap1(i+1,:),'markerfacecolor',cmap1(i+1,:),'linewidth',1)
    i = i + 1 ; 
end

axis square, box on; 

xlabel('RFP fraction(%)'); ylabel('GFP fraction(%)'); 
set(gca,'fontsize',12)
axis([0 70 0 70])
title({'Fig25B:', 'Fitted PW_b curves vs data'})

subplot(2,3,3);  hold all; 

for i =1:length(R)
    plot(R(:,i),G(:,i),'-','linewidth',2,'color',cmap2(i,:));
end
for i =1:length(R)
    plot(R(i,:),G(i,:),'-','linewidth',2,'color',cmap1(i+1,:));
end

% Plot experimental data 

% Zero PW control
plot(RFP(1,2:8),GFP(1,2:8),'o','color',cmap1(2,:),'markerfacecolor',cmap1(2,:),'linewidth',1,'markersize',6)

% Plot with colored markers showing same DT
i = 1;
for j = 2:8; 
    plot(RFP(2:7,j),GFP(2:7,j),'o','color',cmap2(i,:),'markerfacecolor',cmap2(i,:),'linewidth',1, 'markersize',6)
    i = i +1 ; 
end

axis square, box on; 

xlabel('RFP fraction(%)'); ylabel('GFP fraction(%)'); 
set(gca,'fontsize',12)
axis([0 70 0 70])
title({'Fig25C:', 'Fitted \Delta t curves vs data'})

% Add resolution fits data 
% Make sure you run the Fig 8 script first (generates all the variables)

subplot(2,3,4); hold all; 
% Plot standard deviations as a scale bar for prediction resolution 
errorbar(-0.3:1:5.9, pw_avg,pw_sd,'ko','markerfacecolor','k'); 

for i = 1:size(r,2); 
    plot(y(i,:), pw_est(i,:),'o','markerfacecolor',cmap1(i,:),'color','k')
end
plot(0:0.1:6, 0:0.1:6,'color','r')

axis square; box on; 
xlabel('Actual PW_b'); ylabel('Estimated PW_b')
axis([-1 7 -1 7])
set(gca,'fontsize',12)
set(gca,'ygrid','on','xgrid','on')
title('Fig25D: Est. vs Actual PWb')

subplot(2,3,5); hold all; 
% Plot standard deviations as a scale bar for prediction resolution 
errorbar(-0.3:1:5.9, dt_avg, dt_sd,'ko','markerfacecolor','k'); 

for i = 1:7
    plot(z(:,i), dt_est(:,i),'o','markerfacecolor',cmap2(i,:),'color','k')
end
plot(0:0.1:6, 0:0.1:6,'color','r')
axis square; box on; 
xlabel('Actual \Delta t'); ylabel('Estimated \Delta t')
axis([-1 7 -1 7])
set(gca,'fontsize',12)
set(gca,'ygrid','on','xgrid','on')
title('Fig.S25E, Est vs Actual \Delta t')

%% Generate table (Appendix Table S4)

clear Rfit Gfit PWfit DTfit

Rfit = [1,10,20,30,40,50,60]; 
Gfit = [1,10,20,30,40,50,60]; 

PWfit = zeros(length(Rfit),length(Rfit)); 
DTfit = zeros(length(Rfit),length(Rfit)); 

PW_a = 24.3; 
PW_b = -0.258; 
PW_c = -8.483; 

DT_aa = 1.608;
DT_ab = -5.587; 
DT_ac = 0.029; 
DT_ad = -0.046; 

DT_b = 1.5;

DT_ca = -5.742;
DT_cb = -4.115; 
DT_cc = -2.944; 
DT_cd = 0.113; 

for i = 1:length(Rfit)
    for j = 1:length(Gfit)
    PWfit(i, j) = PW_a*Rfit(i)^PW_b + PW_c; 
    DT_a = DT_aa*exp(DT_ab*PWfit(i,j)) + DT_ac*exp(DT_ad*PWfit(i,j)); 
    DT_c = DT_ca*exp(DT_cb*PWfit(i,j)) + DT_cc*exp(DT_cd*PWfit(i,j));
    DTfit(i, j) = DT_a*Gfit(j)^DT_b + DT_c; 
    end
end

DTfit = round(DTfit,1); 
PWfit = round(PWfit,1); 

% Replace negative values with zero 
DTfit(DTfit<0) = 0; 
PWfit(PWfit<0) = 0; 

% Show tables in command window 
DTfit, PWfit
