# Supplementary material for: A population‐based temporal logic gate for timing and recording chemical events
Source: Mol Syst Biol. 2016 May 18;12(5):869. doi: 10.15252/msb.20156663 (PMC5289221; doi:10.15252/msb.20156663)
Supplement: Supplementary file 7 — Source Data for Figure 8 [file MSB-12-869-s006.zip › Hsiao2016_Fig8.xlsx]

## Sheet: 24hrs
GFP	no ind	DT0	DT1	DT2	DT3	DT4	DT5	DT6
PW0	0.033	3.51	3.67	3.93	3.36	3.74	3.73	3.98
PW1H	0.031	21.3	25	31	33.3	33.9	37.5	42.9
PW2H	0.04	25	29.8	35.1	39.3	41.2	44.8	48.9
PW3H	0.037	28.3	35.2	39.7	44.9	45.9	49.8	54.7
PW4H	0.045	32.9	39.1	43.8	48	48.5	52.7	58.8
PW5H	0.043	35.9	42.5	47.2	50.1	51.9	56.1	62.8
PW6H	0.038	38.5	44.8	48.4	51.2	53.3	58.7	63.8
PW30s	0.031	20.9	22.9	26.8	31.5	32.7	32.5	41.8
RFP	no ind	DT0	DT1	DT2	DT3	DT4	DT5	DT6
PW0	1.31	63.9	66.2	66	62.3	62.5	63.2	65.9
PW1H	1.32	39.5	36.4	33.6	29.6	30	29.7	30.6
PW2H	1.38	31	27.4	24.9	21.7	21.4	21.3	21.6
PW3H	1.56	22.8	20.6	19.4	16.6	15.6	15.9	15.2
PW4H	1.56	16.5	15.1	14.7	12.3	11.9	11.3	11
PW5H	1.61	13.4	12.6	11.1	10.1	9.56	8.99	8.26
PW6H	1.45	11.4	10	9.48	8.24	7.77	6.85	5.73
PW30s	1.37	44.1	42.5	41.1	33.7	31.9	34.6	30.5

## Sheet: GFP24
	no ind	DT0	DT1	DT2	DT3	DT4	DT5	DT6
PW0	0.033	3.51	3.67	3.93	3.36	3.74	3.73	3.98
PW1H	0.031	21.3	25	31	33.3	33.9	37.5	42.9
PW2H	0.04	25	29.8	35.1	39.3	41.2	44.8	48.9
PW3H	0.037	28.3	35.2	39.7	44.9	45.9	49.8	54.7
PW4H	0.045	32.9	39.1	43.8	48	48.5	52.7	58.8
PW5H	0.043	35.9	42.5	47.2	50.1	51.9	56.1	62.8
PW6H	0.038	38.5	44.8	48.4	51.2	53.3	58.7	63.8
PW30s	0.031	20.9	22.9	26.8	31.5	32.7	32.5	41.8
REMEMBER TO MOVE THE 30S ROW TO THE BOTTOM!!!!!

## Sheet: RFP24
	no ind	DT0	DT1	DT2	DT3	DT4	DT5	DT6
PW0	1.31	63.9	66.2	66	62.3	62.5	63.2	65.9
PW1H	1.32	39.5	36.4	33.6	29.6	30	29.7	30.6
PW2H	1.38	31	27.4	24.9	21.7	21.4	21.3	21.6
PW3H	1.56	22.8	20.6	19.4	16.6	15.6	15.9	15.2
PW4H	1.56	16.5	15.1	14.7	12.3	11.9	11.3	11
PW5H	1.61	13.4	12.6	11.1	10.1	9.56	8.99	8.26
PW6H	1.45	11.4	10	9.48	8.24	7.77	6.85	5.73
PW30s	1.37	44.1	42.5	41.1	33.7	31.9	34.6	30.5
