# Supplementary material for: A population‐based temporal logic gate for timing and recording chemical events
Source: Mol Syst Biol. 2016 May 18;12(5):869. doi: 10.15252/msb.20156663 (PMC5289221; doi:10.15252/msb.20156663)
Supplement: Supplementary file 8 — Source Data for Expanded View and Appendix [file MSB-12-869-s007.zip]

Archive with 2 entries (2 files):
- Source_data_EV2.xlsx
- Source_data_EV1_and_S11.xlsx
